# Supplementary material for: Genetic exchange shapes ultra-small Patescibacteria metabolic capacities in the terrestrial subsurface
Source: mSystems. 2025 Aug 15;10(9):e00046-25. doi: 10.1128/msystems.00046-25 (PMC12455944; doi:10.1128/msystems.00046-25)
Supplement: Supplemental tables — Tables S1 to S12. [file msystems.00046-25-s0002.xlsx]

## Sheet: Table S1
Table S1. Quality assessment of all 396 MAGs used in this study (SCG = single copy gene).
MAGs have an estimated completeness of >=70% and contamination of <5% based on custom SCG analysis for ultra-small taxa, and CheckM for 'other' taxa.
The SCG sets employed by CheckM under-estimate ultra-small prokaryote completeness (values shown in grey font and shading), and as such are not used for these taxa.
CheckM2 machine-learning based estimates are given for comparison (also see Fig. S5), and grey shading indicates estimates for 37 MAGs with <70% completeness or >5% contamination via this approach.
				All MAGs			Ultra-small MAGs		Combined (custom SCG completeness for ultra-small MAGs and CheckM for 'other' phyla)		All MAGs (machine learning method)
MAGs		Phylum	Taxa type	CheckM completeness (%)	CheckM contamination (%)	CheckM Strain heterogeneity (%)	Custom SCG completeness (%)	Custom SCG contamination (%)	Completeness (%)	Contamination (%)	CheckM2 completeness (%)	CheckM2 contamination (%)	MAG length (bp)	Estimated genome size (Mbp)	GTDB taxonomy (release 214)
nzgw67	nzgw67_Acidobacteriota	Acidobacteriota	Other	86.08	3.42	0			86.08	3.42	96.38	0.23	4719735	5.3	d_Bacteria;p_Acidobacteriota;c_Terriglobia;o_20CM-2-55-15;f_20CM-2-55-15;g_JAHFTY01;s_JAHFTY01 sp023265365
nzgw68	nzgw68_Acidobacteriota	Acidobacteriota	Other	79.69	0.93	100			79.69	0.93	82.1	0.9	2709666	3.37	d_Bacteria;p_Acidobacteriota;c_Terriglobia;o_Terriglobales;f_Acidobacteriaceae;g_Terriglobus;s_Terriglobus sp023265355
nzgw69	nzgw69_Acidobacteriota	Acidobacteriota	Other	87.18	1.71	50			87.18	1.71	92.35	0.31	3164487	3.57	d_Bacteria;p_Acidobacteriota;c_Terriglobia;o_Terriglobales;f_JAHFUA01;g_JAHFUA01;s_JAHFUA01 sp023265315
nzgw70	nzgw70_Acidobacteriota	Acidobacteriota	Other	74.67	1.06	0			74.67	1.06	77.24	1.66	5834622	7.73	d_Bacteria;p_Acidobacteriota;c_Terriglobia;o_Bryobacterales;f_Bryobacteraceae;g_DSOI01;s_
nzgw74	nzgw74_Acidobacteriota	Acidobacteriota	Other	90.5	4.44	0			90.5	4.44	94.76	4.01	7546609	7.97	d_Bacteria;p_Acidobacteriota;c_Blastocatellia;o_UBA7656;f_UBA7656;g_QHVH01;s_QHVH01 sp023265195
nzgw77	nzgw77_Acidobacteriota	Acidobacteriota	Other	85.15	3.42	60			85.15	3.42	79.92	1.25	4958481	5.62	d_Bacteria;p_Acidobacteriota;c_Vicinamibacteria;o_Vicinamibacterales;f_UBA2999;g_JAHFUJ01;s_JAHFUJ01 sp023265105
nzgw100	nzgw100_Actinomycetota	Actinomycetota	Other	94.66	1.65	0			94.66	1.65	97.74	0.62	4740552	4.93	d_Bacteria;p_Actinomycetota;c_Actinomycetia;o_Mycobacteriales;f_Pseudonocardiaceae;g_GCA-003244245;s_GCA-003244245 sp023252195
nzgw101	nzgw101_Actinomycetota	Actinomycetota	Other	77.05	2.11	90			77.05	2.11	82.99	4.08	1814448	2.31	d_Bacteria;p_Actinomycetota;c_Actinomycetia;o_Nanopelagicales;f_Nanopelagicaceae;g_QYPT01;s_QYPT01 sp023252155
nzgw104	nzgw104_Actinomycetota	Actinomycetota	Other	71.57	0.68	66.67			71.57	0.68	69.29	1.08	2217605	3.08	d_Bacteria;p_Actinomycetota;c_Actinomycetia;o_Nanopelagicales;f_UBA10799;g_JAHEXM01;s_JAHEXM01 sp023252115
nzgw105	nzgw105_Actinomycetota	Actinomycetota	Other	87.96	1.64	66.67			87.96	1.64	83.6	0.47	3108000	3.48	d_Bacteria;p_Actinomycetota;c_Actinomycetia;o_Propionibacteriales;f_Nocardioidaceae;g_Aeromicrobium;s_Aeromicrobium sp023252095
nzgw107	nzgw107_Actinomycetota	Actinomycetota	Other	77.92	2.71	75			77.92	2.71	75.35	0.41	1439688	1.8	d_Bacteria;p_Actinomycetota;c_Coriobacteriia;o_OPB41;f_PALSA-660;g_PALSA-660;s_PALSA-660 sp023252055
nzgw108	nzgw108_Actinomycetota	Actinomycetota	Other	91.17	4.27	16.67			91.17	4.27	90.15	0.72	2335352	2.45	d_Bacteria;p_Actinomycetota;c_Geothermincolia;o_Geothermincolales;f_JAHEXQ01;g_JAHEXQ01;s_JAHEXQ01 sp023252035
nzgw111	nzgw111_Actinomycetota	Actinomycetota	Other	95.83	0.43	100			95.83	0.43	100	0.16	3472677	3.61	d_Bacteria;p_Actinomycetota;c_Thermoleophilia;o_Solirubrobacterales;f_70-9;g_JAHEXU01;s_JAHEXU01 sp023251975
nzgw112	nzgw112_Actinomycetota	Actinomycetota	Other	87.07	2.76	0			87.07	2.76	83.24	1.97	2486647	2.78	d_Bacteria;p_Actinomycetota;c_Thermoleophilia;o_Solirubrobacterales;f_70-9;g_AC-56;s_AC-56 sp023251935
nzgw113	nzgw113_Actinomycetota	Actinomycetota	Other	91.97	0	0			91.97	0	93.26	0.01	1416782	1.54	d_Bacteria;p_Actinomycetota;c_JAHEXW01;o_JAHEXW01;f_JAHEXW01;g_JAHEXW01;s_JAHEXW01 sp023251915
nzgw114	nzgw114_Actinomycetota	Actinomycetota	Other	91.45	3.7	60			91.45	3.7	94.02	2.1	2490525	2.62	d_Bacteria;p_Actinomycetota;c_UBA4738;o_UBA4738;f_HRBIN12;g_JAHEXX01;s_JAHEXX01 sp023251895
nzgw82	nzgw82_Actinomycetota	Actinomycetota	Other	99.15	3.85	0			99.15	3.85	98.92	1.33	5449612	5.28	d_Bacteria;p_Actinomycetota;c_Acidimicrobiia;o_Acidimicrobiales;f_AC-14;g_CADCTB01;s_CADCTB01 sp023265025
nzgw84	nzgw84_Actinomycetota	Actinomycetota	Other	97.58	2.99	25			97.58	2.99	98.14	0.62	3815911	3.79	d_Bacteria;p_Actinomycetota;c_Acidimicrobiia;o_Acidimicrobiales;f_AC-14;g_CADCTB01;s_CADCTB01 sp023264995
nzgw85	nzgw85_Actinomycetota	Actinomycetota	Other	98.29	1.57	40			98.29	1.57	98.28	1.28	3781395	3.79	d_Bacteria;p_Actinomycetota;c_Acidimicrobiia;o_Acidimicrobiales;f_GCA-2861595;g_JAHFUS01;s_JAHFUS01 sp023264975
nzgw86	nzgw86_Actinomycetota	Actinomycetota	Other	70.3	3.8	37.5			70.3	3.8	68.97	4.2	1328257	1.82	d_Bacteria;p_Actinomycetota;c_Acidimicrobiia;o_Acidimicrobiales;f_Ilumatobacteraceae;g_CAIYHK01;s_
nzgw87	nzgw87_Actinomycetota	Actinomycetota	Other	72.79	0.43	0			72.79	0.43	72.43	0.27	3171616	4.34	d_Bacteria;p_Actinomycetota;c_Acidimicrobiia;o_Acidimicrobiales;f_UBA8139;g_JACPNV01;s_JACPNV01 sp023264915
nzgw89	nzgw89_Actinomycetota	Actinomycetota	Other	97.34	2.62	20			97.34	2.62	94	1.82	4370732	4.37	d_Bacteria;p_Actinomycetota;c_Actinomycetia;o_Actinomycetales;f_Microbacteriaceae;g_Herbiconiux;s_Herbiconiux sp023264855
nzgw90	nzgw90_Actinomycetota	Actinomycetota	Other	94.56	1.43	40			94.56	1.43	91.65	0.5	3953348	4.12	d_Bacteria;p_Actinomycetota;c_Actinomycetia;o_Actinomycetales;f_Microbacteriaceae;g_Herbiconiux;s_Herbiconiux sp023264895
nzgw91	nzgw91_Actinomycetota	Actinomycetota	Other	98.65	0.24	50			98.65	0.24	99.93	0.65	4180450	4.23	d_Bacteria;p_Actinomycetota;c_Actinomycetia;o_Actinomycetales;f_Micrococcaceae;g_Arthrobacter;s_Arthrobacter sp023264815
nzgw93	nzgw93_Actinomycetota	Actinomycetota	Other	76.71	0.33	33.33			76.71	0.33	69.67	2.62	4748669	6.17	d_Bacteria;p_Actinomycetota;c_Actinomycetia;o_Mycobacteriales;f_Mycobacteriaceae;g_Mycobacterium;s_Mycobacterium sp023264755
nzgw94	nzgw94_Actinomycetota	Actinomycetota	Other	89.68	3.45	30.43			89.68	3.45	90.61	2.38	6698203	7.21	d_Bacteria;p_Actinomycetota;c_Actinomycetia;o_Mycobacteriales;f_Mycobacteriaceae;g_Mycobacterium;s_Mycobacterium sp023264765
nzgw95	nzgw95_Actinomycetota	Actinomycetota	Other	98.3	1.04	20			98.3	1.04	99.62	0.16	6264623	6.31	d_Bacteria;p_Actinomycetota;c_Actinomycetia;o_Mycobacteriales;f_Mycobacteriaceae;g_Mycobacterium;s_Mycobacterium sp023264735
nzgw96	nzgw96_Actinomycetota	Actinomycetota	Other	87.27	2.97	17.65			87.27	2.97	91.34	3.84	6615954	7.36	d_Bacteria;p_Actinomycetota;c_Actinomycetia;o_Mycobacteriales;f_Mycobacteriaceae;g_Nocardia;s_Nocardia salmonicida
nzgw98	nzgw98_Actinomycetota	Actinomycetota	Other	99.34	2.42	14.29			99.34	2.42	100	0.41	6376443	6.26	d_Bacteria;p_Actinomycetota;c_Actinomycetia;o_Mycobacteriales;f_Mycobacteriaceae;g_Rhodococcus;s_Rhodococcus sp023264675
nzgw99	nzgw99_Actinomycetota	Actinomycetota	Other	90.06	3.18	33.33			90.06	3.18	91.17	3.98	5475294	5.89	d_Bacteria;p_Actinomycetota;c_Actinomycetia;o_Mycobacteriales;f_Mycobacteriaceae;g_Rhodococcus;s_Rhodococcus sp001647195
nzgw1	nzgw1_Altiarchaeota	Altiarchaeota	Other	86.77	1.98	0			86.77	1.98	93.91	1.53	1545546	1.75	d_Archaea;p_Altiarchaeota;c_Altiarchaeia;o_IMC4;f_QMZM01;g_CAIYYO01;s_CAIYYO01 sp023252215
nzgw223	nzgw223_Bacillota	Bacillota	Other	98.11	1.89	0			98.11	1.89	96.02	1.21	2088993	2.09	d_Bacteria;p_Bacillota;c_Bacilli;o_Erysipelotrichales;f_Erysipelotrichaceae;g_GWE2-51-13;s_GWE2-51-13 sp023249475
nzgw226	nzgw226_Bacillota_B	Bacillota_B	Other	92.42	0	0			92.42	0	97.52	1	3569505	3.86	d_Bacteria;p_Bacillota_B;c_DSM-12270;o_Thermacetogeniales;f_Thermacetogeniaceae;g_Palsa-1188;s_Palsa-1188 sp023249405
nzgw115	nzgw115_Bacteroidota	Bacteroidota	Other	99.52	0.95	0			99.52	0.95	100	0.15	4807429	4.78	d_Bacteria;p_Bacteroidota;c_Bacteroidia;o_JAHEXY01;f_JAHEXY01;g_JAHEXY01;s_JAHEXY01 sp023251875
nzgw116	nzgw116_Bacteroidota	Bacteroidota	Other	94.29	1.9	20			94.29	1.9	96.56	0.47	4105734	4.27	d_Bacteria;p_Bacteroidota;c_Bacteroidia;o_AKYH767;f_2-12-FULL-35-15;g_2-12-FULL-35-15;s_2-12-FULL-35-15 sp023251835
nzgw117	nzgw117_Bacteroidota	Bacteroidota	Other	77.03	3.17	37.5			77.03	3.17	75.47	4.32	2958510	3.72	d_Bacteria;p_Bacteroidota;c_Bacteroidia;o_AKYH767;f_2-12-FULL-35-15;g_2-12-FULL-35-15;s_2-12-FULL-35-15 sp023251855
nzgw118	nzgw118_Bacteroidota	Bacteroidota	Other	82.65	0.24	0			82.65	0.24	80.47	0.25	2983809	3.6	d_Bacteria;p_Bacteroidota;c_Bacteroidia;o_AKYH767;f_2-12-FULL-35-15;g_2-12-FULL-35-15;s_2-12-FULL-35-15 sp023251805
nzgw119	nzgw119_Bacteroidota	Bacteroidota	Other	97.9	0.9	0			97.9	0.9	98.65	1.28	3598727	3.64	d_Bacteria;p_Bacteroidota;c_Bacteroidia;o_AKYH767;f_B-17BO;g_UBA2475;s_UBA2475 sp023251775
nzgw120	nzgw120_Bacteroidota	Bacteroidota	Other	80.63	2.54	37.5			80.63	2.54	85.21	3.57	3051577	3.69	d_Bacteria;p_Bacteroidota;c_Bacteroidia;o_AKYH767;f_B-17BO;g_JAFLBH01;s_JAFLBH01 sp023251695
nzgw121	nzgw121_Bacteroidota	Bacteroidota	Other	95.48	1.21	25			95.48	1.21	93.21	1.12	4640944	4.8	d_Bacteria;p_Bacteroidota;c_Bacteroidia;o_AKYH767;f_B-17BO;g_JAHEYF01;s_JAHEYF01 sp023251755
nzgw122	nzgw122_Bacteroidota	Bacteroidota	Other	74.29	0.95	50			74.29	0.95	75.72	0.59	3136133	4.18	d_Bacteria;p_Bacteroidota;c_Bacteroidia;o_AKYH767;f_B-17BO;g_JAHEYG01;s_JAHEYG01 sp023251725
nzgw125	nzgw125_Bacteroidota	Bacteroidota	Other	94.93	0.57	0			94.93	0.57	96.12	0.44	3406753	3.57	d_Bacteria;p_Bacteroidota;c_Bacteroidia;o_AKYH767;f_Palsa-948;g_Palsa-948;s_Palsa-948 sp023251675
nzgw126	nzgw126_Bacteroidota	Bacteroidota	Other	71.86	3.12	33.33			71.86	3.12	78.9	1.74	2733983	3.69	d_Bacteria;p_Bacteroidota;c_Bacteroidia;o_AKYH767;f_Palsa-948;g_Palsa-948;s_Palsa-948 sp023251625
nzgw127	nzgw127_Bacteroidota	Bacteroidota	Other	73.75	2.78	11.11			73.75	2.78	70.96	1.18	3326367	4.38	d_Bacteria;p_Bacteroidota;c_Bacteroidia;o_AKYH767;f_Palsa-965;g_GCA-2737665;s_
nzgw128	nzgw128_Bacteroidota	Bacteroidota	Other	90.43	2.86	0			90.43	2.86	92.87	1.2	3969440	4.26	d_Bacteria;p_Bacteroidota;c_Bacteroidia;o_AKYH767-A;f_JABDAW01;g_JAHEYM01;s_JAHEYM01 sp023251595
nzgw129	nzgw129_Bacteroidota	Bacteroidota	Other	92.14	1.11	0			92.14	1.11	97.07	0.16	2836103	3.04	d_Bacteria;p_Bacteroidota;c_Bacteroidia;o_AKYH767-A;f_JAHEYN01;g_JAHEYN01;s_JAHEYN01 sp023251555
nzgw130	nzgw130_Bacteroidota	Bacteroidota	Other	93.81	0.63	0			93.81	0.63	93.79	0.27	3657369	3.87	d_Bacteria;p_Bacteroidota;c_Bacteroidia;o_AKYH767-A;f_OLB10;g_CAINEC01;s_CAINEC01 sp023251535
nzgw131	nzgw131_Bacteroidota	Bacteroidota	Other	96.77	2.42	0			96.77	2.42	98.02	1.36	4325318	4.36	d_Bacteria;p_Bacteroidota;c_Bacteroidia;o_Bacteroidales;f_JACABE01;g_JACABE01;s_JACABE01 sp023251515
nzgw132	nzgw132_Bacteroidota	Bacteroidota	Other	81.4	1.61	25			81.4	1.61	82.38	1.63	3337926	4.03	d_Bacteria;p_Bacteroidota;c_Bacteroidia;o_Bacteroidales;f_Cfx3-03;g_Cfx3-03;s_Cfx3-03 sp023251485
nzgw133	nzgw133_Bacteroidota	Bacteroidota	Other	87.63	2.15	0			87.63	2.15	91.8	3.57	5479259	6.12	d_Bacteria;p_Bacteroidota;c_Bacteroidia;o_Bacteroidales;f_Prolixibacteraceae;g_JAAFHB01;s_JAAFHB01 sp023251475
nzgw135	nzgw135_Bacteroidota	Bacteroidota	Other	98.39	2.96	14.29			98.39	2.96	99.77	2.47	5729331	5.65	d_Bacteria;p_Bacteroidota;c_Bacteroidia;o_Bacteroidales;f_Prolixibacteraceae;g_UBA6024;s_UBA6024 sp023251435
nzgw136	nzgw136_Bacteroidota	Bacteroidota	Other	71.29	2.71	45.45			71.29	2.71	70.43	0.75	2175910	2.97	d_Bacteria;p_Bacteroidota;c_Bacteroidia;o_Bacteroidales;f_UBA1402;g_UBA8389;s_
nzgw138	nzgw138_Bacteroidota	Bacteroidota	Other	84.89	1.26	50			84.89	1.26	89.22	2.82	3056407	3.56	d_Bacteria;p_Bacteroidota;c_Bacteroidia;o_Chitinophagales;f_CAIODY01;g_JAHEYX01;s_JAHEYX01 sp023251415
nzgw140	nzgw140_Bacteroidota	Bacteroidota	Other	82.76	2.75	50			82.76	2.75	86.1	0.46	3397658	3.99	d_Bacteria;p_Bacteroidota;c_Bacteroidia;o_Chitinophagales;f_Chitinophagaceae;g_Hanamia;s_Hanamia sp023251335
nzgw142	nzgw142_Bacteroidota	Bacteroidota	Other	76.84	0.78	0			76.84	0.78	83.55	2.03	3335733	4.31	d_Bacteria;p_Bacteroidota;c_Bacteroidia;o_Chitinophagales;f_Chitinophagaceae;g_JAHEZC01;s_JAHEZC01 sp023251275
nzgw143	nzgw143_Bacteroidota	Bacteroidota	Other	99.51	0	0			99.51	0	98.21	0.07	6109185	6.14	d_Bacteria;p_Bacteroidota;c_Bacteroidia;o_Chitinophagales;f_Chitinophagaceae;g_UBA1930;s_UBA1930 sp023251255
nzgw144	nzgw144_Bacteroidota	Bacteroidota	Other	91.38	1.18	50			91.38	1.18	94.86	0.76	3233194	3.5	d_Bacteria;p_Bacteroidota;c_Bacteroidia;o_Chitinophagales;f_Chitinophagaceae;g_VBAS01;s_VBAS01 sp023251235
nzgw146	nzgw146_Bacteroidota	Bacteroidota	Other	93.6	2.38	33.33			93.6	2.38	93.99	0.59	3842631	4.01	d_Bacteria;p_Bacteroidota;c_Bacteroidia;o_Chitinophagales;f_UBA10324;g_UBA10324;s_UBA10324 sp023251195
nzgw147	nzgw147_Bacteroidota	Bacteroidota	Other	99.44	1.11	20			99.44	1.11	99.08	0.05	6440426	6.4	d_Bacteria;p_Bacteroidota;c_Bacteroidia;o_Cytophagales;f_Cyclobacteriaceae;g_ELB16-189;s_ELB16-189 sp023251155
nzgw149	nzgw149_Bacteroidota	Bacteroidota	Other	99.65	0.18	0			99.65	0.18	99.9	0.06	5289679	5.3	d_Bacteria;p_Bacteroidota;c_Bacteroidia;o_Flavobacteriales;f_Flavobacteriaceae;g_Flavobacterium;s_Flavobacterium sp023251135
nzgw150	nzgw150_Bacteroidota	Bacteroidota	Other	99.05	0.49	50			99.05	0.49	100	0.84	3587702	3.6	d_Bacteria;p_Bacteroidota;c_Bacteroidia;o_Flavobacteriales;f_GCA-002722245;g_JAHEZL01;s_JAHEZL01 sp023251095
nzgw151	nzgw151_Bacteroidota	Bacteroidota	Other	99.46	0.65	0			99.46	0.65	100	0.42	3279989	3.28	d_Bacteria;p_Bacteroidota;c_Bacteroidia;o_Flavobacteriales;f_GCA-002722245;g_JAHEZL01;s_JAHEZL01 sp023251075
nzgw152	nzgw152_Bacteroidota	Bacteroidota	Other	74.93	1.66	50			74.93	1.66	75.78	0.04	2842260	3.73	d_Bacteria;p_Bacteroidota;c_Bacteroidia;o_Flavobacteriales;f_JAHEZO01;g_JAHEZO01;s_
nzgw153	nzgw153_Bacteroidota	Bacteroidota	Other	91.43	2.3	0			91.43	2.3	92.39	4.49	3606630	3.85	d_Bacteria;p_Bacteroidota;c_Bacteroidia;o_Flavobacteriales;f_JAHEZO01;g_JAHEZO01;s_JAHEZO01 sp023250995
nzgw155	nzgw155_Bacteroidota	Bacteroidota	Other	97.21	2.01	40			97.21	2.01	100	0.22	3264875	3.29	d_Bacteria;p_Bacteroidota;c_Ignavibacteria;o_Ignavibacteriales;f_Melioribacteraceae;g_Fen-1258;s_Fen-1258 sp023250955
nzgw160	nzgw160_Bacteroidota	Bacteroidota	Other	71.53	3.83	38.46			71.53	3.83	80.42	3.97	2450033	3.29	d_Bacteria;p_Bacteroidota;c_UBA10030;o_UBA10030;f_UBA10030;g_;s_
nzgw163	nzgw163_Bdellovibrionota	Bdellovibrionota	Other	83.41	0.95	33.33			83.41	0.95	85.61	2.48	2694165	3.2	d_Bacteria;p_Bdellovibrionota;c_Bacteriovoracia;o_Bacteriovoracales;f_Bacteriovoracaceae;g_JAHEZZ01;s_JAHEZZ01 sp023250815
nzgw164	nzgw164_Bdellovibrionota	Bdellovibrionota	Other	82.73	1.79	0			82.73	1.79	83.59	2.91	3959046	4.7	d_Bacteria;p_Bdellovibrionota;c_Bacteriovoracia;o_Bacteriovoracales;f_Bacteriovoracaceae;g_GWA2-49-15;s_GWA2-49-15 sp023250775
nzgw168	nzgw168_Bdellovibrionota	Bdellovibrionota	Other	94.64	2.68	0			94.64	2.68	95.39	2.31	3083309	3.17	d_Bacteria;p_Bdellovibrionota;c_Bdellovibrionia;o_JABDDW01;f_JABDDW01;g_JAHFAE01;s_JAHFAE01 sp023250675
nzgw171	nzgw171_Bdellovibrionota	Bdellovibrionota	Other	89.7	0.84	0			89.7	0.84	93.86	0.34	2634926	2.91	d_Bacteria;p_Bdellovibrionota;c_Oligoflexia;o_Oligoflexales;f_Bog-1112;g_JAHFAI01;s_JAHFAI01 sp023250635
nzgw173	nzgw173_Bdellovibrionota	Bdellovibrionota	Other	83.33	1.94	0			83.33	1.94	96.51	1.02	2240314	2.64	d_Bacteria;p_Bdellovibrionota;c_JAHFAK01;o_JAHFAK01;f_JAHFAK01;g_JAHFAK01;s_JAHFAK01 sp023250585
nzgw597	nzgw597_CAKKQC01	CAKKQC01	Other	82.48	4.78	33.33			82.48	4.78	82.16	5.79	3339832	3.86	d_Bacteria;p_CAKKQC01;c_CAKKQC01;o_CAKKQC01;f_CAKKQC01;g_JAHFSL01;s_JAHFSL01 sp023265785
nzgw179	nzgw179_Campylobacterota	Campylobacterota	Other	93.77	1.64	20			93.77	1.64	95	2.66	2173732	2.28	d_Bacteria;p_Campylobacterota;c_Campylobacteria;o_Campylobacterales;f_Sulfurimonadaceae;g_Sulfuricurvum;s_Sulfuricurvum sp023250475
nzgw618	nzgw618_Chlamydiota	Chlamydiota	Other	76.69	0.68	0			76.69	0.68	89.93	0.39	1046188	1.35	d_Bacteria;p_Chlamydiota;c_Chlamydiia;o_2-12-FULL-49-11;f_2-12-FULL-49-11;g_JAHFTJ01;s_JAHFTJ01 sp023269435
nzgw620	nzgw620_Chlamydiota	Chlamydiota	Other	85.11	1.91	25			85.11	1.91	82.75	2.58	1892859	2.18	d_Bacteria;p_Chlamydiota;c_Chlamydiia;o_Chlamydiales;f_FEN-1388;g_JAHFTM01;s_JAHFTM01 sp023269335
nzgw621	nzgw621_Chlamydiota	Chlamydiota	Other	85.4	0.34	100			85.4	0.34	92.41	0.44	1319121	1.54	d_Bacteria;p_Chlamydiota;c_Chlamydiia;o_Chlamydiales;f_Rhabdochlamydiaceae;g_JAHFTN01;s_JAHFTN01 sp023269365
nzgw622	nzgw622_Chlamydiota	Chlamydiota	Other	93.75	2.97	0			93.75	2.97	97.49	1.84	2285994	2.37	d_Bacteria;p_Chlamydiota;c_Chlamydiia;o_Chlamydiales;f_Rhabdochlamydiaceae;g_CAJCHM01;s_CAJCHM01 sp023269355
nzgw623	nzgw623_Chlamydiota	Chlamydiota	Other	86.53	2.36	50			86.53	2.36	83.81	5.22	1743970	1.97	d_Bacteria;p_Chlamydiota;c_Chlamydiia;o_Chlamydiales;f_Rhabdochlamydiaceae;g_JAHFTP01;s_JAHFTP01 sp023265495
nzgw624	nzgw624_Chlamydiota	Chlamydiota	Other	93.07	0.9	0			93.07	0.9	96.14	0.3	1938815	2.06	d_Bacteria;p_Chlamydiota;c_Chlamydiia;o_Chlamydiales;f_Rhabdochlamydiaceae;g_PALSA-1444;s_PALSA-1444 sp023265455
nzgw625	nzgw625_Chlamydiota	Chlamydiota	Other	75	2.07	50			75	2.07	80.25	2.76	1433035	1.87	d_Bacteria;p_Chlamydiota;c_Chlamydiia;o_Chlamydiales;f_SM23-39;g_JAKBAE01;s_
nzgw181	nzgw181_Chloroflexota	Chloroflexota	Other	71.67	4.09	20			71.67	4.09	83.24	7.76	2278904	3.05	d_Bacteria;p_Chloroflexota;c_Anaerolineae;o_Anaerolineales;f_E44-bin32;g_JADFRG01;s_
nzgw182	nzgw182_Chloroflexota	Chloroflexota	Other	77.5	4.55	20			77.5	4.55	81.36	4.52	1825233	2.25	d_Bacteria;p_Chloroflexota;c_Anaerolineae;o_Anaerolineales;f_E44-bin32;g_JADFRG01;s_JADFRG01 sp023250385
nzgw190	nzgw190_Cyanobacteriota	Cyanobacteriota	Other	83.56	3.42	0			83.56	3.42	79.43	0.82	2220802	2.57	d_Bacteria;p_Cyanobacteriota;c_Vampirovibrionia;o_2-02-FULL-35-15;f_2-02-FULL-35-15;g_JAHFBD01;s_JAHFBD01 sp023250175
nzgw191	nzgw191_Cyanobacteriota	Cyanobacteriota	Other	83.25	2.56	33.33			83.25	2.56	85.44	0.11	2085344	2.44	d_Bacteria;p_Cyanobacteriota;c_Vampirovibrionia;o_2-02-FULL-35-15;f_2-02-FULL-35-15;g_2-02-FULL-35-15;s_2-02-FULL-35-15 sp023250205
nzgw192	nzgw192_Cyanobacteriota	Cyanobacteriota	Other	94.87	0	0			94.87	0	98.6	0.05	2213197	2.33	d_Bacteria;p_Cyanobacteriota;c_Vampirovibrionia;o_2-02-FULL-35-15;f_2-02-FULL-35-15;g_2-02-FULL-35-15;s_2-02-FULL-35-15 sp023250195
nzgw193	nzgw193_Cyanobacteriota	Cyanobacteriota	Other	94.02	0.85	0			94.02	0.85	94.77	0.26	2815970	2.97	d_Bacteria;p_Cyanobacteriota;c_Vampirovibrionia;o_2-02-FULL-35-15;f_2-02-FULL-35-15;g_JAHFBD01;s_JAHFBD01 sp023250155
nzgw195	nzgw195_Cyanobacteriota	Cyanobacteriota	Other	94.7	2.28	0			94.7	2.28	95.16	4.77	4984946	5.14	d_Bacteria;p_Cyanobacteriota;c_Vampirovibrionia;o_Obscuribacterales;f_Obscuribacteraceae;g_JAHFBI01;s_JAHFBI01 sp023250095
nzgw199	nzgw199_Dependentiae	Dependentiae	Ultrasmall	70.68	0	0	80.39	0	80.39	0	87.38	0.42	817821	1.02	d_Bacteria;p_Dependentiae;c_Babeliae;o_Babeliales;f_JAHFBM01;g_JAHFBM01;s_JAHFBM01 sp023250055
nzgw200	nzgw200_Dependentiae	Dependentiae	Ultrasmall	83.64	0	0	90.2	0	90.2	0	93.72	0.38	1088702	1.21	d_Bacteria;p_Dependentiae;c_Babeliae;o_Babeliales;f_GCA-2401785;g_JAHFBP01;s_JAHFBP01 sp023249975
nzgw201	nzgw201_Dependentiae	Dependentiae	Ultrasmall	71.72	0	0	76.47	0	76.47	0	80.66	0.15	1265671	1.66	d_Bacteria;p_Dependentiae;c_Babeliae;o_Babeliales;f_RVW-14;g_CAMATL01;s_CAMATL01 sp023249935
nzgw202	nzgw202_Dependentiae	Dependentiae	Ultrasmall	73.28	0.1	0	84.31	0	84.31	0	84.66	0.86	1058820	1.26	d_Bacteria;p_Dependentiae;c_Babeliae;o_Babeliales;f_RVW-14;g_JAHFBR01;s_JAHFBR01 sp023249955
nzgw203	nzgw203_Dependentiae	Dependentiae	Ultrasmall	67.13	1.12	0	72.55	0	72.55	0	79.2	1.4	914323	1.26	d_Bacteria;p_Dependentiae;c_Babeliae;o_Babeliales;f_RVW-14;g_UASB124;s_UASB124 sp023249895
nzgw204	nzgw204_Dependentiae	Dependentiae	Ultrasmall	58.37	2.76	11.11	76.47	0	76.47	0	82.25	2.03	1531041	2	d_Bacteria;p_Dependentiae;c_Babeliae;o_Babeliales;f_Vermiphilaceae;g_;s_
nzgw205	nzgw205_Desulfobacterota	Desulfobacterota	Other	79.94	1.94	33.33			79.94	1.94	74.01	3.86	1868538	2.29	d_Bacteria;p_Desulfobacterota;c_Syntrophia;o_Syntrophales;f_UBA5619;g_UBA5619;s_UBA5619 sp023249795
nzgw177	nzgw177_Desulfobacterota_B	Desulfobacterota_B	Other	83.4	3.15	21.43			83.4	3.15	86.37	6.7	3602068	4.18	d_Bacteria;p_Desulfobacterota_B;c_Binatia;o_UBA9968;f_UBA9968;g_JAHFAO01;s_JAHFAO01 sp023250515
nzgw178	nzgw178_Desulfobacterota_B	Desulfobacterota_B	Other	77.37	1.51	100			77.37	1.51	82.85	3.03	2886183	3.67	d_Bacteria;p_Desulfobacterota_B;c_Binatia;o_UBA9968;f_UBA9968;g_JAHFAP01;s_JAHFAP01 sp023250495
nzgw207	nzgw207_Eisenbacteria	Eisenbacteria	Other	87.55	3.3	33.33			87.55	3.3	87.26	5.89	3589030	3.96	d_Bacteria;p_Eisenbacteria;c_RBG-16-71-46;o_RBG-16-71-46;f_RBG-16-71-46;g_JAIOPA01;s_JAIOPA01 sp023249845
nzgw210	nzgw210_Elusimicrobiota	Elusimicrobiota	Other	86.11	1.69	0			86.11	1.69	80.99	1.54	1468223	1.68	d_Bacteria;p_Elusimicrobiota;c_Elusimicrobia;o_2-02-FULL-39-32;f_2-02-FULL-39-32;g_JAHFCA01;s_JAHFCA01 sp023249715
nzgw213	nzgw213_Elusimicrobiota	Elusimicrobiota	Other	79.98	4.56	20			79.98	4.56	73.49	2.39	2965811	3.54	d_Bacteria;p_Elusimicrobiota;c_Elusimicrobia;o_UBA1565;f_UBA9628;g_GWA2-66-18;s_GWA2-66-18 sp023249695
nzgw214	nzgw214_Elusimicrobiota	Elusimicrobiota	Other	95.51	1.5	50			95.51	1.5	97.88	1.06	2602154	2.68	d_Bacteria;p_Elusimicrobiota;c_Elusimicrobia;o_UBA1565;f_UBA9628;g_GWA2-66-18;s_GWA2-66-18 sp023249675
nzgw215	nzgw215_Elusimicrobiota	Elusimicrobiota	Other	91.01	0	0			91.01	0	94.55	0.05	2272656	2.5	d_Bacteria;p_Elusimicrobiota;c_Elusimicrobia;o_UBA1565;f_UBA9628;g_UBA9628;s_UBA9628 sp023249645
nzgw216	nzgw216_FCPU426	FCPU426	Other	96.63	2.25	50			96.63	2.25	95.16	0.79	2915893	2.95	d_Bacteria;p_FCPU426;c_Palsa-1180;o_Palsa-1180;f_Palsa-1180;g_PALSA-1180;s_PALSA-1180 sp023249615
nzgw217	nzgw217_Fibrobacterota	Fibrobacterota	Other	95.6	2.75	0			95.6	2.75	96.23	1.6	6751321	6.87	d_Bacteria;p_Fibrobacterota;c_Fibrobacteria;o_UBA11236;f_UBA11236;g_Chersky-265;s_Chersky-265 sp023249635
nzgw220	nzgw220_Fibrobacterota	Fibrobacterota	Other	75.26	1.26	33.33			75.26	1.26	77.18	1.52	3313587	4.35	d_Bacteria;p_Fibrobacterota;c_Fibrobacteria;o_UBA11236;f_UBA11236;g_;s_
nzgw228	nzgw228_Gemmatimonadota	Gemmatimonadota	Other	95	2.2	0			95	2.2	95.94	0.78	3809751	3.92	d_Bacteria;p_Gemmatimonadota;c_Gemmatimonadetes;o_Gemmatimonadales;f_Gemmatimonadaceae;g_PNKL01;s_PNKL01 sp023249375
nzgw229	nzgw229_Gemmatimonadota	Gemmatimonadota	Other	75.27	1.36	20			75.27	1.36	78.47	1.92	2507265	3.29	d_Bacteria;p_Gemmatimonadota;c_Gemmatimonadetes;o_Gemmatimonadales;f_Gemmatimonadaceae;g_PNKL01;s_PNKL01 sp023249305
nzgw23	nzgw23_Halobacteriota	Halobacteriota	Other	95.75	2.29	75			95.75	2.29	97.28	1.92	2148555	2.19	d_Archaea;p_Halobacteriota;c_Methanosarcinia;o_Methanosarcinales;f_Methanoperedenaceae;g_Methanoperedens;s_Methanoperedens sp023249275
nzgw24	nzgw24_Halobacteriota	Halobacteriota	Other	99.35	1.31	0			99.35	1.31	99.68	1.91	3282813	3.26	d_Archaea;p_Halobacteriota;c_Methanosarcinia;o_Methanosarcinales;f_Methanoperedenaceae;g_Methanoperedens;s_Methanoperedens sp023249105
nzgw232	nzgw232_Lindowbacteria	Lindowbacteria	Other	89.68	2.25	50			89.68	2.25	90.34	4.16	3352487	3.65	d_Bacteria;p_Lindowbacteria;c_2-12-FULL-62-27;o_2-12-FULL-62-27;f_2-12-FULL-62-27;g_JAHFCY01;s_JAHFCY01 sp023249255
nzgw233	nzgw233_Margulisbacteria	Margulisbacteria	Other	85.47	3.89	71.43			85.47	3.89	85.74	2.57	1668425	1.88	d_Bacteria;p_Margulisbacteria;c_Marinamargulisbacteria;o_SXXA01;f_JAHFDB01;g_JAHFCZ01;s_JAHFCZ01 sp023249285
nzgw234	nzgw234_Margulisbacteria	Margulisbacteria	Other	92.31	1.8	33.33			92.31	1.8	97.55	2.64	2829471	3.01	d_Bacteria;p_Margulisbacteria;c_Marinamargulisbacteria;o_JAHFDA01;f_JAHFDA01;g_JAHFDA01;s_JAHFDA01 sp023249225
nzgw235	nzgw235_Margulisbacteria	Margulisbacteria	Other	90.52	0.85	0			90.52	0.85	93.95	0.62	1692942	1.85	d_Bacteria;p_Margulisbacteria;c_Marinamargulisbacteria;o_SXXA01;f_JAHFDB01;g_JAHFDB01;s_JAHFDB01 sp023249195
nzgw21	nzgw21_Methanobacteriota	Methanobacteriota	Other	95.79	1.66	0			95.79	1.66	94.08	0.98	2397817	2.46	d_Archaea;p_Methanobacteriota;c_Methanobacteria;o_Methanobacteriales;f_Methanobacteriaceae;g_UBA349;s_UBA349 sp023249725
nzgw238	nzgw238_Methylomirabilota	Methylomirabilota	Other	88.82	4.66	37.5			88.82	4.66	88.68	0.6	2094165	2.25	d_Bacteria;p_Methylomirabilota;c_Methylomirabilia;o_Methylomirabilales;f_CSP1-5;g_CSP1-5;s_CSP1-5 sp023249165
nzgw240	nzgw240_Methylomirabilota	Methylomirabilota	Other	81.48	3.28	80			81.48	3.28	82.66	0.73	1986465	2.36	d_Bacteria;p_Methylomirabilota;c_Methylomirabilia;o_Methylomirabilales;f_Methylomirabilaceae;g_Methylomirabilis;s_Methylomirabilis sp023249055
nzgw243	nzgw243_Methylomirabilota	Methylomirabilota	Other	87.96	3.63	0			87.96	3.63	92.63	4.5	6294397	6.9	d_Bacteria;p_Methylomirabilota;c_Methylomirabilia;o_Rokubacteriales;f_CSP1-6;g_AR31;s_AR31 sp023249095
nzgw26	nzgw26_Micrarchaeota	Micrarchaeota	Ultrasmall	71.73	0	0	81.58	0	81.58	0	73.45	0.2	1081644	1.33	d_Archaea;p_Micrarchaeota;c_Micrarchaeia;o_Anstonellales;f_Anstonellaceae;g_CAIXYX01;s_CAIXYX01 sp023248665
nzgw29	nzgw29_Micrarchaeota	Micrarchaeota	Ultrasmall	91.82	0.93	0	94.74	0	94.74	0	94.29	0.46	1171225	1.24	d_Archaea;p_Micrarchaeota;c_Micrarchaeia;o_Anstonellales;f_Bilamarchaeaceae;g_Bilamarchaeum;s_Bilamarchaeum sp023248035
nzgw32	nzgw32_Micrarchaeota	Micrarchaeota	Ultrasmall	82.4	3.74	25	84.21	0	84.21	0	78.22	4.04	1293583	1.54	d_Archaea;p_Micrarchaeota;c_Micrarchaeia;o_Anstonellales;f_Bilamarchaeaceae;g_JAGVWJ01;s_JAGVWJ01 sp023247345
nzgw33	nzgw33_Micrarchaeota	Micrarchaeota	Ultrasmall	83.33	1.87	0	89.47	0	89.47	0	93.32	0.26	892562	1	d_Archaea;p_Micrarchaeota;c_Micrarchaeia;o_Norongarragalinales;f_JAHFHC01;g_JAHFHC01;s_JAHFHC01 sp023247085
nzgw248	nzgw248_Myxococcota	Myxococcota	Other	92.58	1.33	33.33			92.58	1.33	94.77	0.71	3830141	4.08	d_Bacteria;p_Myxococcota;c_Myxococcia;o_Myxococcales;f_JAHFDP01;g_JAHFDP01;s_JAHFDP01 sp023248955
nzgw249	nzgw249_Myxococcota	Myxococcota	Other	80.65	2.55	44.44			80.65	2.55	88.34	3.37	5968318	7.21	d_Bacteria;p_Myxococcota;c_Myxococcia;o_Myxococcales;f_Myxococcaceae;g_JAHFDQ01;s_JAHFDQ01 sp023248915
nzgw251	nzgw251_Myxococcota	Myxococcota	Other	94.33	2.1	0			94.33	2.1	88.06	1.35	4001869	4.15	d_Bacteria;p_Myxococcota;c_Polyangia;o_Palsa-1104;f_Palsa-1104;g_JAHFDT01;s_JAHFDT01 sp023248875
nzgw252	nzgw252_Myxococcota	Myxococcota	Other	81.08	1.29	0			81.08	1.29	82.06	2.5	3830163	4.66	d_Bacteria;p_Myxococcota;c_Polyangia;o_Palsa-1104;f_Palsa-1104;g_JAHFDU01;s_JAHFDU01 sp023248835
nzgw253	nzgw253_Myxococcota	Myxococcota	Other	85.49	1.94	0			85.49	1.94	83.67	1.5	6218013	7.13	d_Bacteria;p_Myxococcota;c_Polyangia;o_Polyangiales;f_Polyangiaceae;g_JAHFDV01;s_JAHFDV01 sp023248815
nzgw255	nzgw255_Myxococcota	Myxococcota	Other	78.3	0.78	0			78.3	0.78	85.65	2.48	4578848	5.8	d_Bacteria;p_Myxococcota;c_Polyangia;o_Polyangiales;f_Polyangiaceae;g_JAHFDX01;s_JAHFDX01 sp023248785
nzgw256	nzgw256_Myxococcota	Myxococcota	Other	79.27	3.55	33.33			79.27	3.55	84.7	1.74	4393363	5.35	d_Bacteria;p_Myxococcota;c_Polyangia;o_Polyangiales;f_Polyangiaceae;g_JAHFDX01;s_JAHFDX01 sp023248735
nzgw257	nzgw257_Myxococcota	Myxococcota	Other	90.75	4.38	20			90.75	4.38	95.75	1.38	6128645	6.46	d_Bacteria;p_Myxococcota;c_Polyangia;o_Polyangiales;f_Polyangiaceae;g_JAHFDX01;s_JAHFDX01 sp023248745
nzgw260	nzgw260_Myxococcota	Myxococcota	Other	92.69	3.69	40			92.69	3.69	96.84	2.84	6530753	6.79	d_Bacteria;p_Myxococcota;c_UBA727;o_UBA727;f_VGSZ01;g_VGSZ01;s_VGSZ01 sp023248635
nzgw262	nzgw262_Myxococcota	Myxococcota	Other	82.42	0	0			82.42	0	94.69	0.64	1778454	2.16	d_Bacteria;p_Myxococcota;c_UBA727;o_UBA727;f_JABDBI01;g_AER2-1;s_AER2-1 sp023248545
nzgw263	nzgw263_Myxococcota	Myxococcota	Other	90.65	1.29	0			90.65	1.29	99.73	0.09	1993710	2.17	d_Bacteria;p_Myxococcota;c_UBA727;o_UBA727;f_JABDBI01;g_JAHFEG01;s_JAHFEG01 sp023248595
nzgw36	nzgw36_Nanoarchaeota	Nanoarchaeota	Ultrasmall	74.77	0.93	100	78.95	0	78.95	0	91.23	1.02	883077	1.12	d_Archaea;p_Nanoarchaeota;c_Nanoarchaeia;o_SCGC-AAA011-G17;f_JACQNH01;g_JACQNH01;s_JACQNH01 sp023246445
nzgw38	nzgw38_Nanoarchaeota	Nanoarchaeota	Ultrasmall	68.69	0.93	100	81.58	0	81.58	0	75.92	1.18	875457	1.07	d_Archaea;p_Nanoarchaeota;c_Nanoarchaeia;o_SCGC-AAA011-G17;f_GW2011-AR17;g_JAHFJF01;s_JAHFJF01 sp023245975
nzgw39	nzgw39_Nanoarchaeota	Nanoarchaeota	Ultrasmall	69.19	0	0	86.84	0	86.84	0	84.78	1.27	928132	1.07	d_Archaea;p_Nanoarchaeota;c_Nanoarchaeia;o_SCGC-AAA011-G17;f_GW2011-AR17;g_GW2011-AR17;s_GW2011-AR17 sp023245755
nzgw40	nzgw40_Nanoarchaeota	Nanoarchaeota	Ultrasmall	79.91	0	0	86.84	0	86.84	0	87.36	0.84	895974	1.03	d_Archaea;p_Nanoarchaeota;c_Nanoarchaeia;o_SCGC-AAA011-G17;f_GW2011-AR18;g_JACPCE01;s_JACPCE01 sp023245565
nzgw41	nzgw41_Nanoarchaeota	Nanoarchaeota	Ultrasmall	72.59	2.34	66.67	78.95	0	78.95	0	91.94	1.82	842560	1.07	d_Archaea;p_Nanoarchaeota;c_Nanoarchaeia;o_SCGC-AAA011-G17;f_GW2011-AR18;g_JAHFKM01;s_JAHFKM01 sp023245385
nzgw42	nzgw42_Nanoarchaeota	Nanoarchaeota	Ultrasmall	70.25	0.47	100	86.84	0	86.84	0	85.29	0.25	846126	0.97	d_Archaea;p_Nanoarchaeota;c_Nanoarchaeia;o_UBA10117;f_UBA10117;g_JACOYC01;s_JACOYC01 sp023245115
nzgw43	nzgw43_Nanoarchaeota	Nanoarchaeota	Ultrasmall	78.04	2.02	0	78.95	0	78.95	0	85.37	1.89	1283234	1.63	d_Archaea;p_Nanoarchaeota;c_Nanoarchaeia;o_Woesearchaeales;f_JACQSR01;g_JACQSR01;s_JACQSR01 sp023255615
nzgw44	nzgw44_Nanoarchaeota	Nanoarchaeota	Ultrasmall	84.58	2.8	0	92.11	0	92.11	0	97.03	0.45	1316035	1.43	d_Archaea;p_Nanoarchaeota;c_Nanoarchaeia;o_Woesearchaeales;f_JACQSS01;g_JACQSS01;s_JACQSS01 sp023264635
nzgw45	nzgw45_Nanoarchaeota	Nanoarchaeota	Ultrasmall	53.8	1.87	0	71.05	0	71.05	0	71.26	0.67	802151	1.13	d_Archaea;p_Nanoarchaeota;c_Nanoarchaeia;o_Woesearchaeales;f_JAGLXL01;g_;s_
nzgw46	nzgw46_Nanoarchaeota	Nanoarchaeota	Ultrasmall	80.3	0.93	100	84.21	0	84.21	0	89.55	0.45	995997	1.18	d_Archaea;p_Nanoarchaeota;c_Nanoarchaeia;o_Woesearchaeales;f_DSVV01;g_JACRPI01;s_JACRPI01 sp023267795
nzgw48	nzgw48_Nanoarchaeota	Nanoarchaeota	Ultrasmall	71.5	2.49	33.33	78.95	0	78.95	0	87.08	5.26	1066251	1.35	d_Archaea;p_Nanoarchaeota;c_Nanoarchaeia;o_Woesearchaeales;f_ARS49;g_;s_
nzgw49	nzgw49_Nanoarchaeota	Nanoarchaeota	Ultrasmall	67.76	2.49	0	71.05	0	71.05	0	80.03	2.9	773782	1.09	d_Archaea;p_Nanoarchaeota;c_Nanoarchaeia;o_Woesearchaeales;f_ARS49;g_;s_
nzgw50	nzgw50_Nanoarchaeota	Nanoarchaeota	Ultrasmall	78.74	0.93	100	86.84	0	86.84	0	100	0.04	1087575	1.25	d_Archaea;p_Nanoarchaeota;c_Nanoarchaeia;o_Woesearchaeales;f_ARS49;g_JAHFOI01;s_JAHFOI01 sp023266895
nzgw53	nzgw53_Nanoarchaeota	Nanoarchaeota	Ultrasmall	76.17	0	0	81.58	0	81.58	0	95.41	0.9	1224635	1.5	d_Archaea;p_Nanoarchaeota;c_Nanoarchaeia;o_Woesearchaeales;f_BM511;g_JAHFPP01;s_JAHFPP01 sp023266675
nzgw54	nzgw54_Nanoarchaeota	Nanoarchaeota	Ultrasmall	82.94	0.93	0	89.47	0	89.47	0	87.37	0.79	1319991	1.48	d_Archaea;p_Nanoarchaeota;c_Nanoarchaeia;o_Woesearchaeales;f_GW2011-AR4;g_GCA-2688775;s_GCA-2688775 sp023266475
nzgw55	nzgw55_Nanoarchaeota	Nanoarchaeota	Ultrasmall	78.43	5.61	10	86.84	0	86.84	0	81.14	11.61	1158801	1.33	d_Archaea;p_Nanoarchaeota;c_Nanoarchaeia;o_Woesearchaeales;f_GW2011-AR4;g_GCA-2688775;s_GCA-2688775 sp023259315
nzgw56	nzgw56_Nanoarchaeota	Nanoarchaeota	Ultrasmall	82.71	1.87	0	94.74	2.778	94.74	2.778	95.07	0.62	1574476	1.62	d_Archaea;p_Nanoarchaeota;c_Nanoarchaeia;o_Woesearchaeales;f_GW2011-AR9;g_JACPNA01;s_JACPNA01 sp023259115
nzgw57	nzgw57_Nanoarchaeota	Nanoarchaeota	Ultrasmall	56.54	0.93	50	78.95	0	78.95	0	78.68	0.22	842165	1.07	d_Archaea;p_Nanoarchaeota;c_Nanoarchaeia;o_Woesearchaeales;f_GW2011-AR9;g_JACPCD01;s_
nzgw58	nzgw58_Nanoarchaeota	Nanoarchaeota	Ultrasmall	70.56	3.27	40	73.68	0	73.68	0	86.39	5.67	1192452	1.62	d_Archaea;p_Nanoarchaeota;c_Nanoarchaeia;o_Woesearchaeales;f_GW2011-AR9;g_JAHFRS01;s_JAHFRS01 sp023266155
nzgw59	nzgw59_Nanoarchaeota	Nanoarchaeota	Ultrasmall	77.1	0.93	0	81.58	0	81.58	0	87.93	1.57	1204582	1.48	d_Archaea;p_Nanoarchaeota;c_Nanoarchaeia;o_Woesearchaeales;f_GW2011-AR9;g_JAHFRS01;s_JAHFRS01 sp023265925
nzgw60	nzgw60_Nanoarchaeota	Nanoarchaeota	Ultrasmall	81.78	0	0	86.84	0	86.84	0	93.34	0.48	1283602	1.48	d_Archaea;p_Nanoarchaeota;c_Nanoarchaeia;o_Woesearchaeales;f_GW2011-AR9;g_JACPIK01;s_JACPIK01 sp023265685
nzgw61	nzgw61_Nanoarchaeota	Nanoarchaeota	Ultrasmall	62.26	2.8	33.33	78.95	0	78.95	0	80.4	0.71	1004376	1.27	d_Archaea;p_Nanoarchaeota;c_Nanoarchaeia;o_Woesearchaeales;f_JACPIF01;g_JACPIF01;s_
nzgw63	nzgw63_Nanoarchaeota	Nanoarchaeota	Ultrasmall	76.32	0.47	100	86.84	0	86.84	0	88.18	1.77	1181342	1.36	d_Archaea;p_Nanoarchaeota;c_Nanoarchaeia;o_Woesearchaeales;f_UBA10216;g_UBA10216;s_UBA10216 sp023269295
nzgw265	nzgw265_Nitrospinota	Nitrospinota	Other	86.13	0.96	0			86.13	0.96	93.07	2.49	2348224	2.7	d_Bacteria;p_Nitrospinota;c_UBA7883;o_JACRGQ01;f_JACRGQ01;g_JAHFEI01;s_JAHFEI01 sp023248615
nzgw266	nzgw266_Nitrospinota	Nitrospinota	Other	97.1	4.27	20			97.1	4.27	98.05	0.13	2869409	2.83	d_Bacteria;p_Nitrospinota;c_UBA7883;o_JACRGQ01;f_JACRGQ01;g_JACRGQ01;s_JACRGQ01 sp023248535
nzgw267	nzgw267_Nitrospinota	Nitrospinota	Other	85.04	1.71	0			85.04	1.71	87.82	0.06	2572143	2.97	d_Bacteria;p_Nitrospinota;c_UBA7883;o_JACRGQ01;f_JACRGQ01;g_JACRGQ01;s_JACRGQ01 sp023248495
nzgw268	nzgw268_Nitrospirota	Nitrospirota	Other	70.07	1.82	0			70.07	1.82	62.23	2.61	1839695	2.58	d_Bacteria;p_Nitrospirota;c_Nitrospiria;o_JACQBZ01;f_JACQBZ01;g_;s_
nzgw271	nzgw271_Nitrospirota	Nitrospirota	Other	94.66	2.98	40			94.66	2.98	94.95	2.74	3001706	3.08	d_Bacteria;p_Nitrospirota;c_9FT-COMBO-42-15;o_9FT-COMBO-42-15;f_9FT-COMBO-42-15;g_9FT-COMBO-42-15;s_9FT-COMBO-42-15 sp023248415
nzgw272	nzgw272_Nitrospirota	Nitrospirota	Other	87.76	1.82	0			87.76	1.82	95.26	0.6	2013533	2.25	d_Bacteria;p_Nitrospirota;c_9FT-COMBO-42-15;o_HDB-SIOI813;f_HDB-SIOI813;g_JAHFEQ01;s_JAHFEQ01 sp023248395
nzgw274	nzgw274_Nitrospirota	Nitrospirota	Other	88.81	1.36	50			88.81	1.36	82.91	0.92	2489035	2.76	d_Bacteria;p_Nitrospirota;c_Nitrospiria;o_Nitrospirales;f_Nitrospiraceae;g_JAHFES01;s_JAHFES01 sp023248355
nzgw276	nzgw276_Nitrospirota	Nitrospirota	Other	86.71	3.94	40			86.71	3.94	89.63	0.41	2506559	2.78	d_Bacteria;p_Nitrospirota;c_Nitrospiria;o_Nitrospirales;f_Nitrospiraceae;g_40CM-3-62-11;s_40CM-3-62-11 sp023248295
nzgw283	nzgw283_Omnitrophota	Omnitrophota	Other	71.98	0	0			71.98	0	70.64	1.32	880348	1.22	d_Bacteria;p_Omnitrophota;c_Koll11;o_JACOVV01;f_JACOVV01;g_JACOVV01;s_JACOVV01 sp023248175
nzgw285	nzgw285_Omnitrophota	Omnitrophota	Other	93.01	1.08	0			93.01	1.08	98.47	0.74	1908614	2.03	d_Bacteria;p_Omnitrophota;c_Koll11;o_1-14-0-20-64-10;f_1-14-0-20-64-10;g_JAHFFE01;s_JAHFFE01 sp023248155
nzgw286	nzgw286_Omnitrophota	Omnitrophota	Other	78.43	2.93	80			78.43	2.93	79.44	2.98	1679080	2.08	d_Bacteria;p_Omnitrophota;c_Koll11;o_1-14-0-20-64-10;f_1-14-0-20-64-10;g_JAHFFF01;s_JAHFFF01 sp023248095
nzgw289	nzgw289_Omnitrophota	Omnitrophota	Other	73.38	4.3	0			73.38	4.3	84.95	4.94	1465124	1.91	d_Bacteria;p_Omnitrophota;c_Koll11;o_2-02-FULL-51-18;f_2-02-FULL-51-18;g_JAHFFI01;s_JAHFFI01 sp023248025
nzgw292	nzgw292_Omnitrophota	Omnitrophota	Other	73.56	3.23	66.67			73.56	3.23	79.69	6.14	2029747	2.67	d_Bacteria;p_Omnitrophota;c_Koll11;o_2-02-FULL-51-18;f_2-02-FULL-51-18;g_JAHFFM01;s_JAHFFM01 sp023247935
nzgw293	nzgw293_Omnitrophota	Omnitrophota	Other	88.37	0	0			88.37	0	89.61	2.57	1654617	1.87	d_Bacteria;p_Omnitrophota;c_Koll11;o_2-02-FULL-51-18;f_2-02-FULL-51-18;g_JAHFFN01;s_JAHFFN01 sp023247915
nzgw296	nzgw296_Omnitrophota	Omnitrophota	Other	80.37	2.88	66.67			80.37	2.88	91.34	4	1383788	1.67	d_Bacteria;p_Omnitrophota;c_Koll11;o_GIF10;f_Profunditerraquicolaceae;g_UBA6249;s_UBA6249 sp023247875
nzgw297	nzgw297_Omnitrophota	Omnitrophota	Other	88.22	0	0			88.22	0	90.93	0.16	1414314	1.6	d_Bacteria;p_Omnitrophota;c_Koll11;o_GIF10;f_Profunditerraquicolaceae;g_UBA6249;s_UBA6249 sp023247825
nzgw299	nzgw299_Omnitrophota	Omnitrophota	Other	86.56	1.08	100			86.56	1.08	92.91	0.39	2286054	2.61	d_Bacteria;p_Omnitrophota;c_Koll11;o_Zapsychrales;f_JANLHA01;g_JAHFFS01;s_JAHFFS01 sp023247795
nzgw300	nzgw300_Omnitrophota	Omnitrophota	Other	78.25	0	0			78.25	0	91.05	0.42	2187885	2.8	d_Bacteria;p_Omnitrophota;c_Koll11;o_Zapsychrales;f_JAHFFX01;g_JAHFFW01;s_JAHFFW01 sp023247725
nzgw301	nzgw301_Omnitrophota	Omnitrophota	Other	89	4.36	33.33			89	4.36	91.29	2.67	2418488	2.6	d_Bacteria;p_Omnitrophota;c_Koll11;o_Zapsychrales;f_JAHFFX01;g_JAHFFX01;s_JAHFFX01 sp023247755
nzgw302	nzgw302_Omnitrophota	Omnitrophota	Other	80.76	1.43	0			80.76	1.43	89.57	0.81	2416841	2.95	d_Bacteria;p_Omnitrophota;c_Koll11;o_Zapsychrales;f_JAHFFY01;g_JAHFFY01;s_JAHFFY01 sp023247705
nzgw308	nzgw308_Omnitrophota	Omnitrophota	Other	71.51	1.08	100			71.51	1.08	86.6	2.4	1495820	2.07	d_Bacteria;p_Omnitrophota;c_Koll11;o_Zapsychrales;f_Fredricksoniimonadaceae;g_JACQCF01;s_JACQCF01 sp023247575
nzgw309	nzgw309_Omnitrophota	Omnitrophota	Other	73.04	2.25	33.33			73.04	2.25	82.55	7.87	1708748	2.29	d_Bacteria;p_Omnitrophota;c_Koll11;o_Zapsychrales;f_Fredricksoniimonadaceae;g_JAGNTT01;s_JAGNTT01 sp023247595
nzgw310	nzgw310_Omnitrophota	Omnitrophota	Other	72.3	4.48	40			72.3	4.48	75.69	7.75	1551756	2.05	d_Bacteria;p_Omnitrophota;c_Koll11;o_Zapsychrales;f_Fredricksoniimonadaceae;g_;s_
nzgw314	nzgw314_Omnitrophota	Omnitrophota	Other	87.63	3.23	33.33			87.63	3.23	95.2	2.14	2294074	2.53	d_Bacteria;p_Omnitrophota;c_Koll11;o_Zapsychrales;f_Zapsychraceae;g_JAHFGL01;s_JAHFGL01 sp023247445
nzgw316	nzgw316_Omnitrophota	Omnitrophota	Other	88.71	1.08	0			88.71	1.08	95.88	0.27	1476579	1.65	d_Bacteria;p_Omnitrophota;c_Koll11;o_2-01-FULL-45-10;f_2-01-FULL-45-10;g_JAHFGN01;s_JAHFGN01 sp023247415
nzgw317	nzgw317_Omnitrophota	Omnitrophota	Other	90.53	4.3	50			90.53	4.3	93.41	3.7	1783800	1.89	d_Bacteria;p_Omnitrophota;c_Koll11;o_2-01-FULL-45-10;f_2-01-FULL-45-10;g_JAHFGO01;s_JAHFGO01 sp023247385
nzgw321	nzgw321_Omnitrophota	Omnitrophota	Other	85.13	1.17	50			85.13	1.17	87.21	0.59	1894581	2.2	d_Bacteria;p_Omnitrophota;c_Koll11;o_Aquiviventales;f_Aquiviventaceae;g_JAHFGT01;s_JAHFGT01 sp023247275
nzgw322	nzgw322_Omnitrophota	Omnitrophota	Other	78.6	4.14	87.5			78.6	4.14	77.01	6.71	1770442	2.16	d_Bacteria;p_Omnitrophota;c_Koll11;o_Aquiviventales;f_Aquiviventaceae;g_JAHFGU01;s_JAHFGU01 sp023247285
nzgw323	nzgw323_Omnitrophota	Omnitrophota	Other	91.51	2.15	0			91.51	2.15	92.53	1.59	2180442	2.33	d_Bacteria;p_Omnitrophota;c_Koll11;o_Aquiviventales;f_Aquiviventaceae;g_JAHFGV01;s_JAHFGV01 sp023247255
nzgw324	nzgw324_Omnitrophota	Omnitrophota	Other	88.89	0	0			88.89	0	90.74	1.91	1342209	1.51	d_Bacteria;p_Omnitrophota;c_Koll11;o_Aquiviventales;f_Aquiviventaceae;g_JAHFGW01;s_JAHFGW01 sp023247235
nzgw325	nzgw325_Omnitrophota	Omnitrophota	Other	84.59	1.08	0			84.59	1.08	91	0.34	1456971	1.7	d_Bacteria;p_Omnitrophota;c_Koll11;o_Aquiviventales;f_Aquiviventaceae;g_JACPRA01;s_JACPRA01 sp023247215
nzgw326	nzgw326_Omnitrophota	Omnitrophota	Other	86.48	3.23	50			86.48	3.23	94.38	4.34	2159834	2.42	d_Bacteria;p_Omnitrophota;c_Koll11;o_Aquiviventales;f_Aquiviventaceae;g_JAHFGY01;s_JAHFGY01 sp023247195
nzgw330	nzgw330_Omnitrophota	Omnitrophota	Other	92.88	1.61	50			92.88	1.61	95	3.15	2283886	2.42	d_Bacteria;p_Omnitrophota;c_Omnitrophia;o_Omnitrophales;f_Danuiimicrobiaceae;g_JAHFHD01;s_JAHFHD01 sp023247075
nzgw332	nzgw332_Omnitrophota	Omnitrophota	Other	91.4	0	0			91.4	0	93.33	0.78	3258094	3.56	d_Bacteria;p_Omnitrophota;c_Omnitrophia;o_Omnitrophales;f_Aquincolibacteriaceae;g_JAHFHB01;s_JAHFHB01 sp023247055
nzgw333	nzgw333_Omnitrophota	Omnitrophota	Other	88.17	0	0			88.17	0	93.36	0.93	1849925	2.1	d_Bacteria;p_Omnitrophota;c_Omnitrophia;o_Omnitrophales;f_Aquincolibacteriaceae;g_JAHFHG01;s_JAHFHG01 sp023247035
nzgw336	nzgw336_Omnitrophota	Omnitrophota	Other	78.33	0	0			78.33	0	82.61	0.5	1497059	1.91	d_Bacteria;p_Omnitrophota;c_Omnitrophia;o_Omnitrophales;f_Aquincolibacteriaceae;g_Aquincolibacterium;s_Aquincolibacterium sp023246985
nzgw337	nzgw337_Patescibacteria	Patescibacteria	Ultrasmall	65.35	0	0	100	0	100	0	100	0.08	986047	0.99	d_Bacteria;p_Patescibacteria;c_ABY1;o_JACQRZ01;f_JACQRZ01;g_JAHFHK01;s_JAHFHK01 sp023246955
nzgw339	nzgw339_Patescibacteria	Patescibacteria	Ultrasmall	50.58	0.93	0	83.72	0	83.72	0	69.55	2.01	581185	0.69	d_Bacteria;p_Patescibacteria;c_ABY1;o_BM507;f_UBA12465;g_;s_
nzgw343	nzgw343_Patescibacteria	Patescibacteria	Ultrasmall	64.06	2.38	50	88.37	0	88.37	0	88.1	2.27	743239	0.84	d_Bacteria;p_Patescibacteria;c_ABY1;o_Buchananbacterales;f_UBA6539;g_JAHFHR01;s_JAHFHR01 sp023246815
nzgw345	nzgw345_Patescibacteria	Patescibacteria	Ultrasmall	53.8	0.85	50	83.72	0	83.72	0	84.96	1.16	901189	1.08	d_Bacteria;p_Patescibacteria;c_ABY1;o_Magasanikbacterales;f_2-02-FULL-50-9b;g_2-02-FULL-50-9b;s_
nzgw346	nzgw346_Patescibacteria	Patescibacteria	Ultrasmall	67.82	0	0	95.35	2.439	95.35	2.439	98.47	0.51	920547	0.94	d_Bacteria;p_Patescibacteria;c_ABY1;o_Magasanikbacterales;f_2-02-FULL-50-9b;g_2-02-FULL-50-9b;s_2-02-FULL-50-9b sp023246755
nzgw347	nzgw347_Patescibacteria	Patescibacteria	Ultrasmall	67.98	1.12	0	90.7	0	90.7	0	99.19	1.51	1157571	1.28	d_Bacteria;p_Patescibacteria;c_ABY1;o_Magasanikbacterales;f_GWA2-37-8;g_SICD01;s_SICD01 sp023246725
nzgw348	nzgw348_Patescibacteria	Patescibacteria	Ultrasmall	61.76	16.73	31.82	81.4	0	81.4	0	84.85	12.94	1135153	1.39	d_Bacteria;p_Patescibacteria;c_ABY1;o_Magasanikbacterales;f_GWA2-37-8;g_SICD01;s_
nzgw349	nzgw349_Patescibacteria	Patescibacteria	Ultrasmall	75.74	0	0	100	0	100	0	96.48	1.45	1126037	1.13	d_Bacteria;p_Patescibacteria;c_ABY1;o_Magasanikbacterales;f_GWA2-37-8;g_SICD01;s_SICD01 sp023246655
nzgw350	nzgw350_Patescibacteria	Patescibacteria	Ultrasmall	66.67	0.85	0	100	2.326	100	2.326	92.38	1.14	1058102	1.03	d_Bacteria;p_Patescibacteria;c_ABY1;o_Magasanikbacterales;f_GWA2-37-8;g_JAHFHZ01;s_JAHFHZ01 sp023246715
nzgw353	nzgw353_Patescibacteria	Patescibacteria	Ultrasmall	66.34	0	0	83.72	0	83.72	0	94.91	0.24	770425	0.92	d_Bacteria;p_Patescibacteria;c_ABY1;o_Magasanikbacterales;f_UBA922;g_JAHFIC01;s_JAHFIC01 sp023246555
nzgw355	nzgw355_Patescibacteria	Patescibacteria	Ultrasmall	61.17	0	0	95.35	2.439	95.35	2.439	94.01	3.26	954469	0.98	d_Bacteria;p_Patescibacteria;c_ABY1;o_Magasanikbacterales;f_UBA922;g_2-12-FULL-41-16;s_2-12-FULL-41-16 sp023246565
nzgw356	nzgw356_Patescibacteria	Patescibacteria	Ultrasmall	59.79	0	0	79.07	0	79.07	0	82.74	1.39	1178908	1.49	d_Bacteria;p_Patescibacteria;c_ABY1;o_CAIQCM01;f_CAIQCM01;g_CAIQCM01;s_CAIQCM01 sp023246535
nzgw357	nzgw357_Patescibacteria	Patescibacteria	Ultrasmall	49.39	0.99	100	83.72	0	83.72	0	83.85	2.84	675306	0.81	d_Bacteria;p_Patescibacteria;c_ABY1;o_SG8-24;f_UBA10169;g_;s_
nzgw360	nzgw360_Patescibacteria	Patescibacteria	Ultrasmall	66.83	2.97	100	95.35	0	95.35	0	89.21	2.49	1257768	1.32	d_Bacteria;p_Patescibacteria;c_ABY1;o_SG8-24;f_2-12-FULL-60-25;g_2-12-FULL-60-25;s_2-12-FULL-60-25 sp023246415
nzgw361	nzgw361_Patescibacteria	Patescibacteria	Ultrasmall	64.08	10.73	7.14	74.42	0	74.42	0	75.82	8.84	854191	1.15	d_Bacteria;p_Patescibacteria;c_ABY1;o_SG8-24;f_2-12-FULL-60-25;g_;s_
nzgw364	nzgw364_Patescibacteria	Patescibacteria	Ultrasmall	66.34	1.68	66.67	95.35	0	95.35	0	92.76	1.78	893589	0.94	d_Bacteria;p_Patescibacteria;c_ABY1;o_SG8-24;f_2-12-FULL-60-25;g_JAHFIO01;s_JAHFIO01 sp023246325
nzgw365	nzgw365_Patescibacteria	Patescibacteria	Ultrasmall	50.79	0	0	83.72	0	83.72	0	71.46	1.26	673385	0.8	d_Bacteria;p_Patescibacteria;c_ABY1;o_SG8-24;f_2-12-FULL-60-25;g_JAHFIO01;s_
nzgw366	nzgw366_Patescibacteria	Patescibacteria	Ultrasmall	71.29	0	0	100	0	100	0	100	0.46	1054527	1.05	d_Bacteria;p_Patescibacteria;c_ABY1;o_SG8-24;f_GWF2-40-263;g_JACRJW01;s_JACRJW01 sp023246355
nzgw368	nzgw368_Patescibacteria	Patescibacteria	Ultrasmall	53	0.5	100	81.4	0	81.4	0	78.8	0.95	892410	1.1	d_Bacteria;p_Patescibacteria;c_ABY1;o_SG8-24;f_GWF2-40-263;g_YC12-FULL-57-11;s_YC12-FULL-57-11 sp023246275
nzgw369	nzgw369_Patescibacteria	Patescibacteria	Ultrasmall	70.4	0	0	97.67	0	97.67	0	93.51	2.33	1045610	1.07	d_Bacteria;p_Patescibacteria;c_ABY1;o_SG8-24;f_SG8-24;g_JAHFIV01;s_JAHFIV01 sp023246225
nzgw370	nzgw370_Patescibacteria	Patescibacteria	Ultrasmall	70.79	0.25	100	95.35	0	95.35	0	100	2.43	1116274	1.17	d_Bacteria;p_Patescibacteria;c_ABY1;o_SG8-24;f_SG8-24;g_JAHFIV01;s_JAHFIV01 sp023246225
nzgw371	nzgw371_Patescibacteria	Patescibacteria	Ultrasmall	68.81	0	0	100	0	100	0	99.06	0.64	1168061	1.17	d_Bacteria;p_Patescibacteria;c_ABY1;o_SG8-24;f_SG8-24;g_JAHFIW01;s_JAHFIW01 sp023246195
nzgw372	nzgw372_Patescibacteria	Patescibacteria	Ultrasmall	57.98	3.28	0	86.05	0	86.05	0	80.24	3.11	886172	1.03	d_Bacteria;p_Patescibacteria;c_ABY1;o_SG8-24;f_SG8-24;g_JAHFIV01;s_
nzgw373	nzgw373_Patescibacteria	Patescibacteria	Ultrasmall	49.91	6.89	42.86	86.05	2.703	86.05	2.703	83.88	4.72	714974	0.81	d_Bacteria;p_Patescibacteria;c_ABY1;o_SG8-24;f_UBA9568;g_;s_
nzgw374	nzgw374_Patescibacteria	Patescibacteria	Ultrasmall	67.43	0	0	95.35	2.439	95.35	2.439	96.39	2.43	889609	0.91	d_Bacteria;p_Patescibacteria;c_ABY1;o_SG8-24;f_UBA9934;g_JAGORL01;s_JAGORL01 sp023246145
nzgw375	nzgw375_Patescibacteria	Patescibacteria	Ultrasmall	63.28	0	0	97.67	0	97.67	0	94.67	1.98	985568	1.01	d_Bacteria;p_Patescibacteria;c_ABY1;o_JACQRZ01;f_JACQRZ01;g_JAHFJA01;s_JAHFJA01 sp023246095
nzgw377	nzgw377_Patescibacteria	Patescibacteria	Ultrasmall	63.31	3.37	33.33	88.37	0	88.37	0	84.05	2.32	1282079	1.45	d_Bacteria;p_Patescibacteria;c_Dojkabacteria;o_B142;f_OLB20;g_;s_
nzgw378	nzgw378_Patescibacteria	Patescibacteria	Ultrasmall	67.82	1.98	0	97.67	0	97.67	0	92.88	1.5	1164896	1.19	d_Bacteria;p_Patescibacteria;c_Doudnabacteria;o_UBA920;f_2-01-FULL-46-14;g_JAHFJD01;s_JAHFJD01 sp023246055
nzgw380	nzgw380_Patescibacteria	Patescibacteria	Ultrasmall	58.96	1.32	0	86.05	0	86.05	0	80.29	1.74	672938	0.78	d_Bacteria;p_Patescibacteria;c_Doudnabacteria;o_UBA920;f_O2-02-FULL-48-8;g_JAHFJG01;s_JAHFJG01 sp023246005
nzgw381	nzgw381_Patescibacteria	Patescibacteria	Ultrasmall	65.04	0.5	0	100	0	100	0	98.9	0.18	949047	0.95	d_Bacteria;p_Patescibacteria;c_Doudnabacteria;o_UBA920;f_UBA920;g_JAEUSE01;s_JAEUSE01 sp023245995
nzgw382	nzgw382_Patescibacteria	Patescibacteria	Ultrasmall	63.86	0	0	97.67	0	97.67	0	90.94	0.63	1004285	1.03	d_Bacteria;p_Patescibacteria;c_Doudnabacteria;o_UBA920;f_UBA920;g_JAEUSE01;s_JAEUSE01 sp023245955
nzgw383	nzgw383_Patescibacteria	Patescibacteria	Ultrasmall	64.14	1.16	66.67	97.67	0	97.67	0	91.65	1.21	1140015	1.17	d_Bacteria;p_Patescibacteria;c_Doudnabacteria;o_UBA920;f_UBA920;g_PALSA-1336;s_PALSA-1336 sp023245895
nzgw384	nzgw384_Patescibacteria	Patescibacteria	Ultrasmall	61.3	0	0	83.72	0	83.72	0	93.99	0.26	1058365	1.26	d_Bacteria;p_Patescibacteria;c_Doudnabacteria;o_UBA920;f_UBA920;g_PALSA-1336;s_PALSA-1336 sp023245915
nzgw385	nzgw385_Patescibacteria	Patescibacteria	Ultrasmall	69.78	0	0	95.35	0	95.35	0	89.11	1.72	1110679	1.16	d_Bacteria;p_Patescibacteria;c_JAEDAM01;o_Absconditabacterales;f_Absconditicoccaceae;g_CAJBLF01;s_CAJBLF01 sp023245855
nzgw386	nzgw386_Patescibacteria	Patescibacteria	Ultrasmall	80.71	0.93	0	86.05	0	86.05	0	99.01	0.08	1217666	1.42	d_Bacteria;p_Patescibacteria;c_Gracilibacteria;o_Peribacterales;f_Peribacteraceae;g_SICN01;s_SICN01 sp023245935
nzgw387	nzgw387_Patescibacteria	Patescibacteria	Ultrasmall	75.46	0.93	0	79.07	0	79.07	0	99.36	0.55	1106234	1.4	d_Bacteria;p_Patescibacteria;c_Gracilibacteria;o_Peribacterales;f_Peribacteraceae;g_JACRIG01;s_JACRIG01 sp023245865
nzgw388	nzgw388_Patescibacteria	Patescibacteria	Ultrasmall	76.47	9.4	25	76.74	0	76.74	0	99.8	4.31	1403077	1.83	d_Bacteria;p_Patescibacteria;c_Gracilibacteria;o_Peribacterales;f_Peribacteraceae;g_;s_
nzgw390	nzgw390_Patescibacteria	Patescibacteria	Ultrasmall	78.65	0.93	0	74.42	0	74.42	0	98.7	0.31	1207417	1.62	d_Bacteria;p_Patescibacteria;c_Gracilibacteria;o_Peribacterales;f_Peribacteraceae;g_SICN01;s_SICN01 sp023245775
nzgw391	nzgw391_Patescibacteria	Patescibacteria	Ultrasmall	48.59	4.73	0	79.07	0	79.07	0	65.09	3.21	760436	0.96	d_Bacteria;p_Patescibacteria;c_Gracilibacteria;o_UBA1369;f_UBA12463;g_CALREA01;s_
nzgw392	nzgw392_Patescibacteria	Patescibacteria	Ultrasmall	67.1	1.98	50	76.74	0	76.74	0	85.14	5.15	1040116	1.36	d_Bacteria;p_Patescibacteria;c_Gracilibacteria;o_UBA1369;f_UBA12463;g_CALREA01;s_CALREA01 sp023245695
nzgw397	nzgw397_Patescibacteria	Patescibacteria	Ultrasmall	46.84	1.78	33.33	86.05	0	86.05	0	88.91	1.69	625169	0.73	d_Bacteria;p_Patescibacteria;c_Microgenomatia;o_GWA2-44-7;f_UBA8517;g_UBA8517;s_
nzgw400	nzgw400_Patescibacteria	Patescibacteria	Ultrasmall	60.2	22.97	0	93.02	0	93.02	0	91.98	25.97	1422154	1.53	d_Bacteria;p_Patescibacteria;c_Microgenomatia;o_Levybacterales;f_UBA12049;g_;s_
nzgw401	nzgw401_Patescibacteria	Patescibacteria	Ultrasmall	52.77	0.99	0	88.37	0	88.37	0	88.49	0.49	556229	0.63	d_Bacteria;p_Patescibacteria;c_Microgenomatia;o_Levybacterales;f_UBA12049;g_JAMCZC01;s_
nzgw402	nzgw402_Patescibacteria	Patescibacteria	Ultrasmall	65.31	0.99	0	97.67	0	97.67	0	89.21	1.34	1213110	1.24	d_Bacteria;p_Patescibacteria;c_Microgenomatia;o_Levybacterales;f_UBA12049;g_JAHFKE01;s_JAHFKE01 sp023245515
nzgw403	nzgw403_Patescibacteria	Patescibacteria	Ultrasmall	73.93	2.29	25	93.02	0	93.02	0	91.3	2.86	1244854	1.34	d_Bacteria;p_Patescibacteria;c_Microgenomatia;o_Levybacterales;f_UBA12049;g_JAHFKF01;s_JAHFKF01 sp023245475
nzgw404	nzgw404_Patescibacteria	Patescibacteria	Ultrasmall	44.76	0	0	72.09	0	72.09	0	62.81	1.22	776024	1.08	d_Bacteria;p_Patescibacteria;c_Microgenomatia;o_Levybacterales;f_UBA12049;g_JAGOUP01;s_
nzgw405	nzgw405_Patescibacteria	Patescibacteria	Ultrasmall	73.98	1.72	100	95.35	0	95.35	0	95.93	0.35	799992	0.84	d_Bacteria;p_Patescibacteria;c_Microgenomatia;o_UBA12405;f_UBA12405;g_UBA12158;s_UBA12158 sp023245435
nzgw407	nzgw407_Patescibacteria	Patescibacteria	Ultrasmall	69.31	0	0	93.02	0	93.02	0	97.42	1.86	1552775	1.67	d_Bacteria;p_Patescibacteria;c_Microgenomatia;o_UBA10105;f_UBA10105;g_JAHFKJ01;s_JAHFKJ01 sp023245415
nzgw408	nzgw408_Patescibacteria	Patescibacteria	Ultrasmall	63.53	0	0	97.67	0	97.67	0	95.25	1.32	1550280	1.59	d_Bacteria;p_Patescibacteria;c_Microgenomatia;o_UBA10105;f_UBA927;g_UBA927;s_UBA927 sp023245335
nzgw409	nzgw409_Patescibacteria	Patescibacteria	Ultrasmall	26.17	0	0	79.07	0	79.07	0	22.09	0.07	277655	0.35	d_Bacteria;p_Patescibacteria;c_Microgenomatia;o_UBA10105;f_UBA927;g_;s_
nzgw410	nzgw410_Patescibacteria	Patescibacteria	Ultrasmall	65.51	0	0	97.67	0	97.67	0	96.55	2.39	1275218	1.31	d_Bacteria;p_Patescibacteria;c_Microgenomatia;o_UBA10105;f_UBA927;g_UBA927;s_UBA927 sp023245355
nzgw411	nzgw411_Patescibacteria	Patescibacteria	Ultrasmall	53.4	1.49	50	88.37	0	88.37	0	81.64	4.28	1106916	1.25	d_Bacteria;p_Patescibacteria;c_Microgenomatia;o_UBA10105;f_UBA927;g_XYB1-FULL-47-11;s_
nzgw412	nzgw412_Patescibacteria	Patescibacteria	Ultrasmall	52.46	0.99	0	83.72	0	83.72	0	85.9	1.92	962862	1.15	d_Bacteria;p_Patescibacteria;c_Microgenomatia;o_UBA1400;f_MFAQ01;g_MFAQ01;s_
nzgw413	nzgw413_Patescibacteria	Patescibacteria	Ultrasmall	56.54	0	0	88.37	0	88.37	0	87.07	0.35	797153	0.9	d_Bacteria;p_Patescibacteria;c_Microgenomatia;o_UBA1400;f_MFAQ01;g_UBA10133;s_UBA10133 sp023245265
nzgw414	nzgw414_Patescibacteria	Patescibacteria	Ultrasmall	51.54	0.85	0	74.42	0	74.42	0	83.73	1.15	797105	1.07	d_Bacteria;p_Patescibacteria;c_Microgenomatia;o_UBA1400;f_UBA12108;g_;s_
nzgw415	nzgw415_Patescibacteria	Patescibacteria	Ultrasmall	66.69	0	0	95.35	0	95.35	0	91.71	0.73	819288	0.86	d_Bacteria;p_Patescibacteria;c_Microgenomatia;o_UBA1406;f_GWC2-37-13;g_GWC2-37-13;s_GWC2-37-13 sp023245215
nzgw416	nzgw416_Patescibacteria	Patescibacteria	Ultrasmall	63.17	0	0	100	0	100	0	94.42	0.24	825704	0.83	d_Bacteria;p_Patescibacteria;c_Paceibacteria;o_2-02-FULL-40-12;f_GWA2-44-9;g_JAHFKT01;s_JAHFKT01 sp023245235
nzgw417	nzgw417_Patescibacteria	Patescibacteria	Ultrasmall	65.31	0	0	97.67	0	97.67	0	94.52	0.12	787092	0.81	d_Bacteria;p_Patescibacteria;c_Paceibacteria;o_Paceibacterales;f_Staskawiczbacteraceae;g_01-FULL-38-12b;s_01-FULL-38-12b sp023245195
nzgw418	nzgw418_Patescibacteria	Patescibacteria	Ultrasmall	67.62	0	0	97.67	0	97.67	0	98.57	0	661750	0.68	d_Bacteria;p_Patescibacteria;c_Paceibacteria;o_Paceibacterales;f_Staskawiczbacteraceae;g_2-02-FULL-43-16;s_2-02-FULL-43-16 sp023245155
nzgw419	nzgw419_Patescibacteria	Patescibacteria	Ultrasmall	61.68	1.98	50	100	0	100	0	99.15	0.43	625768	0.63	d_Bacteria;p_Patescibacteria;c_Paceibacteria;o_Paceibacterales;f_Staskawiczbacteraceae;g_2-02-FULL-43-16;s_2-02-FULL-43-16 sp023245145
nzgw422	nzgw422_Patescibacteria	Patescibacteria	Ultrasmall	56.39	2.09	75	95.35	0	95.35	0	88.52	2.54	672619	0.71	d_Bacteria;p_Patescibacteria;c_Paceibacteria;o_Sungbacterales;f_HO2-52-23;g_;s_
nzgw425	nzgw425_Patescibacteria	Patescibacteria	Ultrasmall	62.18	0	0	97.67	0	97.67	0	99.33	0.42	715905	0.73	d_Bacteria;p_Patescibacteria;c_Paceibacteria;o_UBA6257;f_1-14-0-10-40-38;g_JAHFLD01;s_JAHFLD01 sp023245035
nzgw427	nzgw427_Patescibacteria	Patescibacteria	Ultrasmall	61.68	0.99	0	97.67	0	97.67	0	95.79	0	931659	0.95	d_Bacteria;p_Patescibacteria;c_Paceibacteria;o_UBA6257;f_1-14-0-10-44-23;g_JAHFLF01;s_JAHFLF01 sp023255625
nzgw428	nzgw428_Patescibacteria	Patescibacteria	Ultrasmall	63.66	0.99	100	93.02	0	93.02	0	90.06	1.87	732841	0.79	d_Bacteria;p_Patescibacteria;c_Paceibacteria;o_UBA6257;f_1-14-0-10-44-23;g_JAHFLF01;s_JAHFLF01 sp023244975
nzgw429	nzgw429_Patescibacteria	Patescibacteria	Ultrasmall	44.84	5.75	61.54	88.37	0	88.37	0	78.02	8.33	752220	0.85	d_Bacteria;p_Patescibacteria;c_Paceibacteria;o_UBA6257;f_2-01-FULL-56-20;g_MHLB01;s_
nzgw430	nzgw430_Patescibacteria	Patescibacteria	Ultrasmall	79.78	0	0	95.35	0	95.35	0	98.63	0.13	712058	0.75	d_Bacteria;p_Patescibacteria;c_Paceibacteria;o_UBA6257;f_2-01-FULL-56-20;g_JAHFLJ01;s_JAHFLJ01 sp023244935
nzgw431	nzgw431_Patescibacteria	Patescibacteria	Ultrasmall	47.01	1.85	50	79.07	0	79.07	0	82.35	4.34	678217	0.86	d_Bacteria;p_Patescibacteria;c_Paceibacteria;o_UBA6257;f_2-01-FULL-56-20;g_MHLB01;s_
nzgw432	nzgw432_Patescibacteria	Patescibacteria	Ultrasmall	74.47	0	0	100	2.326	100	2.326	97.8	0.09	840672	0.82	d_Bacteria;p_Patescibacteria;c_Paceibacteria;o_UBA6257;f_2-01-FULL-56-20;g_JAHFLL01;s_JAHFLL01 sp023244895
nzgw433	nzgw433_Patescibacteria	Patescibacteria	Ultrasmall	68.35	0	0	88.37	0	88.37	0	89.52	0.57	771439	0.87	d_Bacteria;p_Patescibacteria;c_Paceibacteria;o_UBA6257;f_UBA11618;g_JAHFLM01;s_JAHFLM01 sp023244865
nzgw434	nzgw434_Patescibacteria	Patescibacteria	Ultrasmall	60.69	0	0	95.35	0	95.35	0	97.85	0.39	658147	0.69	d_Bacteria;p_Patescibacteria;c_Paceibacteria;o_UBA6257;f_UBA11618;g_CALRGO01;s_CALRGO01 sp023244835
nzgw437	nzgw437_Patescibacteria	Patescibacteria	Ultrasmall	70.79	1.12	0	95.35	0	95.35	0	96.16	0.77	597801	0.63	d_Bacteria;p_Patescibacteria;c_Paceibacteria;o_UBA6257;f_WO2-44-18;g_JAHFLQ01;s_JAHFLQ01 sp023244815
nzgw438	nzgw438_Patescibacteria	Patescibacteria	Ultrasmall	69.49	0	0	88.37	0	88.37	0	83.92	0.08	573329	0.65	d_Bacteria;p_Patescibacteria;c_Paceibacteria;o_UBA9983;f_UBA9983;g_JAHFLR01;s_JAHFLR01 sp023244795
nzgw440	nzgw440_Patescibacteria	Patescibacteria	Ultrasmall	61.42	0	0	97.67	0	97.67	0	93.93	0.45	1026536	1.05	d_Bacteria;p_Patescibacteria;c_Paceibacteria;o_UBA9983_A;f_VMGT01;g_VMGT01;s_VMGT01 sp023264615
nzgw441	nzgw441_Patescibacteria	Patescibacteria	Ultrasmall	72.62	0.86	0	93.02	0	93.02	0	91.89	0.01	580066	0.62	d_Bacteria;p_Patescibacteria;c_Paceibacteria;o_UBA9983_A;f_Zambryskibacteraceae;g_JAHFLV01;s_JAHFLV01 sp023264565
nzgw442	nzgw442_Patescibacteria	Patescibacteria	Ultrasmall	70.11	9.48	0	100	0	100	0	90.51	6.3	1142142	1.14	d_Bacteria;p_Patescibacteria;c_Paceibacteria;o_UBA9983_A;f_VMGT01;g_;s_
nzgw447	nzgw447_Patescibacteria	Patescibacteria	Ultrasmall	68.81	0.63	66.67	93.02	0	93.02	0	84.2	0.58	813919	0.87	d_Bacteria;p_Patescibacteria;c_Paceibacteria;o_UBA9983_A;f_PALSA-1337;g_C7867-002;s_C7867-002 sp023269245
nzgw448	nzgw448_Patescibacteria	Patescibacteria	Ultrasmall	52.11	0.85	0	93.02	0	93.02	0	89.05	1.79	589045	0.63	d_Bacteria;p_Patescibacteria;c_Paceibacteria;o_UBA9983_A;f_UBA10002;g_;s_
nzgw449	nzgw449_Patescibacteria	Patescibacteria	Ultrasmall	49.69	1.03	100	90.7	0	90.7	0	86.39	2.91	623425	0.69	d_Bacteria;p_Patescibacteria;c_Paceibacteria;o_UBA9983_A;f_SIBU01;g_;s_
nzgw450	nzgw450_Patescibacteria	Patescibacteria	Ultrasmall	48.09	0	0	86.05	0	86.05	0	90.67	1.05	651447	0.76	d_Bacteria;p_Patescibacteria;c_Paceibacteria;o_UBA9983_A;f_UBA10002;g_;s_
nzgw451	nzgw451_Patescibacteria	Patescibacteria	Ultrasmall	47.97	0.37	100	81.4	0	81.4	0	61.93	0.85	534416	0.66	d_Bacteria;p_Patescibacteria;c_Paceibacteria;o_UBA9983_A;f_;g_;s_
nzgw452	nzgw452_Patescibacteria	Patescibacteria	Ultrasmall	52.45	3.99	0	90.7	0	90.7	0	91.47	3.3	771850	0.85	d_Bacteria;p_Patescibacteria;c_Paceibacteria;o_UBA9983_A;f_UBA10002;g_;s_
nzgw454	nzgw454_Patescibacteria	Patescibacteria	Ultrasmall	64.65	2.8	42.86	86.05	0	86.05	0	97.1	0.44	710320	0.83	d_Bacteria;p_Patescibacteria;c_Paceibacteria;o_UBA9983_A;f_UBA2103;g_1-14-0-10-45-20;s_1-14-0-10-45-20 sp023269035
nzgw455	nzgw455_Patescibacteria	Patescibacteria	Ultrasmall	54.06	0.43	100	81.4	0	81.4	0	84.67	2.2	628600	0.77	d_Bacteria;p_Patescibacteria;c_Paceibacteria;o_UBA9983_A;f_UBA918;g_Damh-18;s_Damh-18 sp023264435
nzgw456	nzgw456_Patescibacteria	Patescibacteria	Ultrasmall	75.29	0	0	93.02	0	93.02	0	100	0.03	710721	0.76	d_Bacteria;p_Patescibacteria;c_Paceibacteria;o_UBA9983_A;f_UBA2103;g_C7867-001;s_C7867-001 sp023269085
nzgw457	nzgw457_Patescibacteria	Patescibacteria	Ultrasmall	54.25	0	0	97.67	0	97.67	0	92.32	0.04	559921	0.57	d_Bacteria;p_Patescibacteria;c_Paceibacteria;o_UBA9983_A;f_UBA2103;g_C7867-001;s_C7867-001 sp023264495
nzgw458	nzgw458_Patescibacteria	Patescibacteria	Ultrasmall	55.53	0	0	97.67	0	97.67	0	100	0.04	632071	0.65	d_Bacteria;p_Patescibacteria;c_Paceibacteria;o_UBA9983_A;f_UBA2103;g_C7867-001;s_C7867-001 sp023264445
nzgw459	nzgw459_Patescibacteria	Patescibacteria	Ultrasmall	48.29	1.71	33.33	93.02	0	93.02	0	94.38	6.01	607829	0.65	d_Bacteria;p_Patescibacteria;c_Paceibacteria;o_UBA9983_A;f_UBA2103;g_C7867-001;s_
nzgw460	nzgw460_Patescibacteria	Patescibacteria	Ultrasmall	72.47	1.02	50	74.42	0	74.42	0	85.68	1.15	670211	0.9	d_Bacteria;p_Patescibacteria;c_Paceibacteria;o_UBA9983_A;f_UBA2103;g_C7867-001;s_C7867-001 sp023267775
nzgw461	nzgw461_Patescibacteria	Patescibacteria	Ultrasmall	52.73	0.09	0	93.02	0	93.02	0	97.99	0.06	583495	0.63	d_Bacteria;p_Patescibacteria;c_Paceibacteria;o_UBA9983_A;f_UBA2103;g_C7867-001;s_C7867-001 sp023267755
nzgw463	nzgw463_Patescibacteria	Patescibacteria	Ultrasmall	71.84	0	0	97.67	0	97.67	0	95.59	0.21	560912	0.57	d_Bacteria;p_Patescibacteria;c_Paceibacteria;o_UBA9983_A;f_UBA2103;g_C7867-001;s_C7867-001 sp023267735
nzgw464	nzgw464_Patescibacteria	Patescibacteria	Ultrasmall	46.7	1.12	0	79.07	0	79.07	0	74.37	0.28	605830	0.77	d_Bacteria;p_Patescibacteria;c_Paceibacteria;o_UBA9983_A;f_SBAW01;g_GWA1-54-10;s_
nzgw465	nzgw465_Patescibacteria	Patescibacteria	Ultrasmall	63.65	0.85	0	97.67	0	97.67	0	98.2	0.12	1087244	1.11	d_Bacteria;p_Patescibacteria;c_Paceibacteria;o_UBA9983_A;f_UBA2100;g_UBA10103;s_UBA10103 sp023267655
nzgw467	nzgw467_Patescibacteria	Patescibacteria	Ultrasmall	71.04	0	0	88.37	0	88.37	0	94.94	2.25	1224583	1.39	d_Bacteria;p_Patescibacteria;c_Paceibacteria;o_UBA9983_A;f_UBA5272;g_UBA11704;s_UBA11704 sp023267635
nzgw468	nzgw468_Patescibacteria	Patescibacteria	Ultrasmall	51.46	0.86	0	74.42	0	74.42	0	69.64	4.68	1427510	1.92	d_Bacteria;p_Patescibacteria;c_Paceibacteria;o_UBA9983_A;f_UBA5272;g_UBA11704;s_
nzgw469	nzgw469_Patescibacteria	Patescibacteria	Ultrasmall	56.45	0	0	90.7	0	90.7	0	93.52	0.21	513749	0.57	d_Bacteria;p_Patescibacteria;c_Paceibacteria;o_UBA9983_A;f_UBA5272;g_UBA11704;s_UBA11704 sp023267555
nzgw470	nzgw470_Patescibacteria	Patescibacteria	Ultrasmall	70.77	0	0	100	0	100	0	95.84	0.06	611124	0.61	d_Bacteria;p_Patescibacteria;c_Paceibacteria;o_UBA9983_A;f_UBA5272;g_UBA11704;s_UBA11704 sp023267595
nzgw471	nzgw471_Patescibacteria	Patescibacteria	Ultrasmall	57.44	0	0	100	0	100	0	92.84	0.05	652076	0.65	d_Bacteria;p_Patescibacteria;c_Paceibacteria;o_UBA9983_A;f_UBA5272;g_UBA11704;s_UBA11704 sp023267535
nzgw474	nzgw474_Patescibacteria	Patescibacteria	Ultrasmall	73.17	0	0	90.7	0	90.7	0	92.77	1.49	644231	0.71	d_Bacteria;p_Patescibacteria;c_Paceibacteria;o_UBA9983_A;f_UBA9973;g_UBA9973;s_UBA9973 sp023267515
nzgw476	nzgw476_Patescibacteria	Patescibacteria	Ultrasmall	78.86	1.12	0	97.67	0	97.67	0	97.35	0.63	797093	0.82	d_Bacteria;p_Patescibacteria;c_Paceibacteria;o_UBA9983_A;f_UBA9973;g_UBA9973;s_UBA9973 sp023267435
nzgw478	nzgw478_Patescibacteria	Patescibacteria	Ultrasmall	72.08	0	0	81.4	0	81.4	0	94.59	0.82	847608	1.04	d_Bacteria;p_Patescibacteria;c_Paceibacteria;o_UBA9983_A;f_UBA9973;g_JAHFNJ01;s_JAHFNJ01 sp023267375
nzgw480	nzgw480_Patescibacteria	Patescibacteria	Ultrasmall	71.49	0.1	100	86.05	2.703	86.05	2.703	87.55	0.3	668494	0.76	d_Bacteria;p_Patescibacteria;c_Paceibacteria;o_UBA9983_A;f_UBA9973;g_CAITQP01;s_CAITQP01 sp023267415
nzgw481	nzgw481_Patescibacteria	Patescibacteria	Ultrasmall	82.11	1.72	0	95.35	0	95.35	0	85.73	3.17	787920	0.83	d_Bacteria;p_Patescibacteria;c_Paceibacteria;o_UBA9983_A;f_UBA9973;g_JAHFNN01;s_JAHFNN01 sp023267315
nzgw482	nzgw482_Patescibacteria	Patescibacteria	Ultrasmall	81.84	3.93	0	100	0	100	0	100	3.96	1021928	1.02	d_Bacteria;p_Patescibacteria;c_Paceibacteria;o_UBA9983_A;f_UBA9973;g_CAITQP01;s_CAITQP01 sp023267275
nzgw483	nzgw483_Patescibacteria	Patescibacteria	Ultrasmall	63.98	1.12	0	86.05	0	86.05	0	83.5	0.05	444053	0.52	d_Bacteria;p_Patescibacteria;c_Paceibacteria;o_UBA9983_A;f_UBA9973;g_JAHFNP01;s_JAHFNP01 sp023267245
nzgw484	nzgw484_Patescibacteria	Patescibacteria	Ultrasmall	44.13	2.56	25	74.42	0	74.42	0	74.36	4.69	485863	0.65	d_Bacteria;p_Patescibacteria;c_Paceibacteria;o_UBA9983_A;f_UBA9973;g_UBA8515;s_
nzgw486	nzgw486_Patescibacteria	Patescibacteria	Ultrasmall	79.44	1.72	100	97.67	0	97.67	0	100	0.07	796973	0.82	d_Bacteria;p_Patescibacteria;c_Paceibacteria;o_UBA9983_A;f_UBA9973;g_UBA9973;s_UBA9973 sp023267215
nzgw487	nzgw487_Patescibacteria	Patescibacteria	Ultrasmall	70.55	3.37	0	95.35	0	95.35	0	90.31	1.18	648148	0.68	d_Bacteria;p_Patescibacteria;c_Paceibacteria;o_UBA9983_A;f_UBA9973;g_UBA9973;s_UBA9973 sp023267195
nzgw488	nzgw488_Patescibacteria	Patescibacteria	Ultrasmall	51.59	1.12	100	72.09	0	72.09	0	74.19	0.13	520791	0.72	d_Bacteria;p_Patescibacteria;c_Paceibacteria;o_UBA9983_A;f_UBA9973;g_UBA9973;s_
nzgw489	nzgw489_Patescibacteria	Patescibacteria	Ultrasmall	55.2	0	0	88.37	0	88.37	0	79.18	0.52	401357	0.45	d_Bacteria;p_Patescibacteria;c_Paceibacteria;o_UBA9983_A;f_UBA9973;g_UBA9973;s_UBA9973 sp023267115
nzgw491	nzgw491_Patescibacteria	Patescibacteria	Ultrasmall	53.31	0.85	100	93.02	0	93.02	0	93.67	0.86	551529	0.59	d_Bacteria;p_Patescibacteria;c_Paceibacteria;o_UBA9983_A;f_XYD1-FULL-46-19;g_JAHFNY01;s_JAHFNY01 sp023267075
nzgw493	nzgw493_Patescibacteria	Patescibacteria	Ultrasmall	57.09	1.71	0	95.35	0	95.35	0	92.03	2.45	785654	0.82	d_Bacteria;p_Patescibacteria;c_Paceibacteria;o_UBA9983_A;f_Zambryskibacteraceae;g_C7867-006;s_
nzgw494	nzgw494_Patescibacteria	Patescibacteria	Ultrasmall	66.67	0	0	97.67	0	97.67	0	94.5	0.81	750170	0.77	d_Bacteria;p_Patescibacteria;c_Paceibacteria;o_UBA9983_A;f_Zambryskibacteraceae;g_C7867-006;s_C7867-006 sp023267045
nzgw495	nzgw495_Patescibacteria	Patescibacteria	Ultrasmall	45.79	3.42	0	72.09	0	72.09	0	69.39	1.5	747703	1.04	d_Bacteria;p_Patescibacteria;c_Paceibacteria;o_UBA9983_A;f_Zambryskibacteraceae;g_C7867-006;s_
nzgw496	nzgw496_Patescibacteria	Patescibacteria	Ultrasmall	44.74	0.1	100	79.07	0	79.07	0	58.91	0.01	340030	0.43	d_Bacteria;p_Patescibacteria;c_Paceibacteria;o_UBA9983_A;f_Zambryskibacteraceae;g_C7867-006;s_
nzgw497	nzgw497_Patescibacteria	Patescibacteria	Ultrasmall	41.34	2.81	0	72.09	0	72.09	0	65.9	5.29	318508	0.44	d_Bacteria;p_Patescibacteria;c_Paceibacteria;o_UBA9983_A;f_Zambryskibacteraceae;g_UBA5004;s_
nzgw498	nzgw498_Patescibacteria	Patescibacteria	Ultrasmall	54.1	0	0	100	0	100	0	94.82	0.08	543574	0.54	d_Bacteria;p_Patescibacteria;c_Paceibacteria;o_UBA9983_A;f_Zambryskibacteraceae;g_JAHFOF01;s_JAHFOF01 sp023266935
nzgw499	nzgw499_Patescibacteria	Patescibacteria	Ultrasmall	50.3	0.85	0	79.07	0	79.07	0	78.77	1.17	504342	0.64	d_Bacteria;p_Patescibacteria;c_Paceibacteria;o_UBA9983_A;f_Zambryskibacteraceae;g_UBA5004;s_
nzgw500	nzgw500_Patescibacteria	Patescibacteria	Ultrasmall	60.46	0	0	97.67	0	97.67	0	92.72	0.04	683660	0.7	d_Bacteria;p_Patescibacteria;c_Paceibacteria;o_UBA9983;f_UBA11713;g_JAHFOJ01;s_JAHFOJ01 sp023266875
nzgw502	nzgw502_Patescibacteria	Patescibacteria	Ultrasmall	58.88	0	0	86.05	0	86.05	0	70.02	0.73	449713	0.52	d_Bacteria;p_Patescibacteria;c_Paceibacteria;o_UBA9983;f_2-01-FULL-45-33;g_;s_
nzgw503	nzgw503_Patescibacteria	Patescibacteria	Ultrasmall	60.25	0	0	86.05	0	86.05	0	98	0	803378	0.93	d_Bacteria;p_Patescibacteria;c_Paceibacteria;o_Moranbacterales;f_UBA1568;g_UBA1568;s_UBA1568 sp023261685
nzgw504	nzgw504_Patescibacteria	Patescibacteria	Ultrasmall	64.03	0	0	100	0	100	0	100	0.04	860405	0.86	d_Bacteria;p_Patescibacteria;c_Paceibacteria;o_Moranbacterales;f_UBA1568;g_UBA1568;s_UBA1568 sp023261695
nzgw505	nzgw505_Patescibacteria	Patescibacteria	Ultrasmall	78.65	0	0	97.67	0	97.67	0	95.94	0.24	840368	0.86	d_Bacteria;p_Patescibacteria;c_Paceibacteria;o_Moranbacterales;f_UBA1568;g_UBA1568;s_UBA1568 sp023261645
nzgw506	nzgw506_Patescibacteria	Patescibacteria	Ultrasmall	71.12	0	0	90.7	0	90.7	0	96.41	0.15	962905	1.06	d_Bacteria;p_Patescibacteria;c_Paceibacteria;o_Moranbacterales;f_UBA2206;g_CAIKZD01;s_CAIKZD01 sp023261605
nzgw507	nzgw507_Patescibacteria	Patescibacteria	Ultrasmall	68.52	0.39	100	90.7	0	90.7	0	92.02	0.67	798266	0.88	d_Bacteria;p_Patescibacteria;c_Saccharimonadia;o_CAILAD01;f_CAILAD01;g_JAHFOQ01;s_JAHFOQ01 sp023261595
nzgw508	nzgw508_Patescibacteria	Patescibacteria	Ultrasmall	41.5	0	0	76.74	0	76.74	0	66.33	1.25	602609	0.79	d_Bacteria;p_Patescibacteria;c_UBA1384;o_XYA2-FULL-43-10;f_1-14-0-10-43-13;g_1-14-0-10-43-13;s_
nzgw509	nzgw509_Planctomycetota	Planctomycetota	Other	90.86	1.61	0			90.86	1.61	90.98	4.93	4562275	4.94	d_Bacteria;p_Planctomycetota;c_JADGBV01;o_JADGBV01;f_JADGBV01;g_JAHFOS01;s_JAHFOS01 sp023261545
nzgw510	nzgw510_Planctomycetota	Planctomycetota	Other	75.28	3.41	0			75.28	3.41	73.31	3.51	2533180	3.25	d_Bacteria;p_Planctomycetota;c_SBBH01;o_JAHFOU01;f_JAHFOU01;g_JAHFOU01;s_JAHFOU01 sp023261525
nzgw511	nzgw511_Planctomycetota	Planctomycetota	Other	95.39	1.14	0			95.39	1.14	97.26	0.65	2507900	2.6	d_Bacteria;p_Planctomycetota;c_Brocadiia;o_Brocadiales;f_2-02-FULL-50-16-A;g_JAHFOV01;s_JAHFOV01 sp023261505
nzgw512	nzgw512_Planctomycetota	Planctomycetota	Other	93.14	3.3	25			93.14	3.3	93.65	1.87	2829738	2.94	d_Bacteria;p_Planctomycetota;c_Brocadiia;o_Brocadiales;f_Brocadiaceae;g_JAHFOW01;s_JAHFOW01 sp023261465
nzgw513	nzgw513_Planctomycetota	Planctomycetota	Other	95.6	1.71	66.67			95.6	1.71	91.01	4.05	2080690	2.14	d_Bacteria;p_Planctomycetota;c_Brocadiia;o_Brocadiales;f_Brocadiaceae;g_2-12-FULL-39-13;s_2-12-FULL-39-13 sp023261445
nzgw515	nzgw515_Planctomycetota	Planctomycetota	Other	88.07	1.14	0			88.07	1.14	88.46	5.01	5186034	5.82	d_Bacteria;p_Planctomycetota;c_MHYJ01;o_MHYJ01;f_JACPRB01;g_JACQFK01;s_JACQFK01 sp023261405
nzgw516	nzgw516_Planctomycetota	Planctomycetota	Other	84.78	4.55	75			84.78	4.55	87.76	4.69	5347752	6.02	d_Bacteria;p_Planctomycetota;c_MHYJ01;o_;f_;g_;s_
nzgw520	nzgw520_Pseudomonadota	Pseudomonadota	Other	89.57	3.12	52.94			89.57	3.12	87.84	1.85	3365385	3.64	d_Bacteria;p_Pseudomonadota;c_Alphaproteobacteria;o_Caulobacterales;f_Caulobacteraceae;g_Brevundimonas;s_Brevundimonas sp023259385
nzgw522	nzgw522_Pseudomonadota	Pseudomonadota	Other	81.03	3.45	0			81.03	3.45	94.87	2.98	3459201	4.12	d_Bacteria;p_Pseudomonadota;c_Alphaproteobacteria;o_JAEULC01;f_JAEULC01;g_JAEULC01;s_JAEULC01 sp023266845
nzgw523	nzgw523_Pseudomonadota	Pseudomonadota	Other	77.72	2.54	11.11			77.72	2.54	78.14	1.29	1854996	2.33	d_Bacteria;p_Pseudomonadota;c_Alphaproteobacteria;o_Micavibrionales;f_UBA2020;g_PALSA-926;s_PALSA-926 sp023266795
nzgw524	nzgw524_Pseudomonadota	Pseudomonadota	Other	71.28	3.91	64.29			71.28	3.91	70.62	3.88	3843134	5.18	d_Bacteria;p_Pseudomonadota;c_Alphaproteobacteria;o_Rhizobiales;f_Aestuariivirgaceae;g_Nordella;s_
nzgw525	nzgw525_Pseudomonadota	Pseudomonadota	Other	90.36	3.99	45.45			90.36	3.99	94.57	3.27	3151426	3.35	d_Bacteria;p_Pseudomonadota;c_Alphaproteobacteria;o_Rhizobiales;f_Aestuariivirgaceae;g_Aestuariivirga;s_Aestuariivirga sp023266715
nzgw526	nzgw526_Pseudomonadota	Pseudomonadota	Other	73.23	1.03	80			73.23	1.03	78.45	1.29	2115438	2.86	d_Bacteria;p_Pseudomonadota;c_Alphaproteobacteria;o_Rhizobiales;f_Aestuariivirgaceae;g_Aestuariivirga;s_Aestuariivirga sp023266715
nzgw528	nzgw528_Pseudomonadota	Pseudomonadota	Other	82.84	2.74	33.33			82.84	2.74	82.77	1.96	2670193	3.13	d_Bacteria;p_Pseudomonadota;c_Alphaproteobacteria;o_Rhizobiales;f_Xanthobacteraceae;g_Palsa-892;s_Palsa-892 sp023269635
nzgw529	nzgw529_Pseudomonadota	Pseudomonadota	Other	82.52	2.61	41.67			82.52	2.61	80.58	1.86	2238059	2.64	d_Bacteria;p_Pseudomonadota;c_Alphaproteobacteria;o_Rhizobiales;f_Xanthobacteraceae;g_Palsa-892;s_Palsa-892 sp023266695
nzgw530	nzgw530_Pseudomonadota	Pseudomonadota	Other	86.84	2.24	20			86.84	2.24	83.79	1.74	4337558	4.88	d_Bacteria;p_Pseudomonadota;c_Alphaproteobacteria;o_Rhodospirillales;f_Magnetospirillaceae;g_Phaeospirillum;s_Phaeospirillum sp900184795
nzgw531	nzgw531_Pseudomonadota	Pseudomonadota	Other	93.47	0.35	66.67			93.47	0.35	94.96	0.9	1989297	2.12	d_Bacteria;p_Pseudomonadota;c_Alphaproteobacteria;o_Rickettsiales;f_JAHFPR01;g_JAHFPR01;s_JAHFPR01 sp023269645
nzgw532	nzgw532_Pseudomonadota	Pseudomonadota	Other	97.47	4.66	11.11			97.47	4.66	98.53	0.11	1577110	1.54	d_Bacteria;p_Pseudomonadota;c_Alphaproteobacteria;o_Rickettsiales;f_Rickettsiaceae;g_GCF-002259525;s_GCF-002259525 sp023269695
nzgw534	nzgw534_Pseudomonadota	Pseudomonadota	Other	82.14	2.38	60			82.14	2.38	78.5	0.48	3006760	3.57	d_Bacteria;p_Pseudomonadota;c_Alphaproteobacteria;o_Sphingomonadales;f_Sphingomonadaceae;g_Sphingobium;s_Sphingobium sp023266635
nzgw535	nzgw535_Pseudomonadota	Pseudomonadota	Other	99.66	0.23	0			99.66	0.23	99.98	0.17	3619040	3.62	d_Bacteria;p_Pseudomonadota;c_Alphaproteobacteria;o_Sphingomonadales;f_Sphingomonadaceae;g_Sphingobium;s_Sphingobium sp016463275
nzgw536	nzgw536_Pseudomonadota	Pseudomonadota	Other	99.66	1.62	0			99.66	1.62	100	2.4	4967441	4.9	d_Bacteria;p_Pseudomonadota;c_Alphaproteobacteria;o_Sphingomonadales;f_Sphingomonadaceae;g_Sphingomonas;s_Sphingomonas sp005503355
nzgw537	nzgw537_Pseudomonadota	Pseudomonadota	Other	99.37	0.37	25			99.37	0.37	100	0.43	3688426	3.7	d_Bacteria;p_Pseudomonadota;c_Alphaproteobacteria;o_Sphingomonadales;f_Sphingomonadaceae;g_Sphingomonas;s_Sphingomonas sp002292295
nzgw538	nzgw538_Pseudomonadota	Pseudomonadota	Other	94.91	1.15	50			94.91	1.15	97.88	0.27	2459253	2.56	d_Bacteria;p_Pseudomonadota;c_Alphaproteobacteria;o_Sphingomonadales;f_Sphingomonadaceae;g_Sphingomicrobium;s_Sphingomicrobium sp023266535
nzgw540	nzgw540_Pseudomonadota	Pseudomonadota	Other	74.84	2.31	40			74.84	2.31	75.2	2.52	2196712	2.87	d_Bacteria;p_Pseudomonadota;c_Alphaproteobacteria;o_UBA11222;f_UBA11222;g_UBA11222;s_
nzgw542	nzgw542_Pseudomonadota	Pseudomonadota	Other	78.57	3.39	30			78.57	3.39	79.11	1.31	2363607	2.91	d_Bacteria;p_Pseudomonadota;c_Gammaproteobacteria;o_Acidiferrobacterales;f_Sulfurifustaceae;g_JAHFQD01;s_JAHFQD01 sp023266455
nzgw544	nzgw544_Pseudomonadota	Pseudomonadota	Other	90.7	1.62	14.29			90.7	1.62	96.09	0.49	2189720	2.38	d_Bacteria;p_Pseudomonadota;c_Gammaproteobacteria;o_Berkiellales;f_Berkiellaceae;g_JAHFQF01;s_JAHFQF01 sp023266435
nzgw545	nzgw545_Pseudomonadota	Pseudomonadota	Other	81.98	2.86	14.29			81.98	2.86	91.99	1.21	1212779	1.44	d_Bacteria;p_Pseudomonadota;c_Gammaproteobacteria;o_Berkiellales;f_Berkiellaceae;g_JAHFQG01;s_JAHFQG01 sp023266415
nzgw546	nzgw546_Pseudomonadota	Pseudomonadota	Other	75.74	1.03	25			75.74	1.03	76.81	3.29	1926523	2.52	d_Bacteria;p_Pseudomonadota;c_Gammaproteobacteria;o_Burkholderiales;f_JABEVD01;g_JABEVD01;s_JABEVD01 sp019753155
nzgw547	nzgw547_Pseudomonadota	Pseudomonadota	Other	87.96	3.55	50			87.96	3.55	88.27	4.74	3819311	4.19	d_Bacteria;p_Pseudomonadota;c_Gammaproteobacteria;o_Burkholderiales;f_Burkholderiaceae_B;g_JAABQG01;s_JAABQG01 sp023259355
nzgw548	nzgw548_Pseudomonadota	Pseudomonadota	Other	84.04	0	0			84.04	0	99.91	0	1958043	2.33	d_Bacteria;p_Pseudomonadota;c_Gammaproteobacteria;o_Burkholderiales;f_Burkholderiaceae_E;g_JAHFQJ01;s_JAHFQJ01 sp023266335
nzgw549	nzgw549_Pseudomonadota	Pseudomonadota	Other	92.62	0.38	0			92.62	0.38	92.02	0.68	3445132	3.71	d_Bacteria;p_Pseudomonadota;c_Gammaproteobacteria;o_Burkholderiales;f_Burkholderiaceae_B;g_Acidovorax;s_Acidovorax soli
nzgw550	nzgw550_Pseudomonadota	Pseudomonadota	Other	99.79	0	0			99.79	0	100	0	4017766	4.03	d_Bacteria;p_Pseudomonadota;c_Gammaproteobacteria;o_Burkholderiales;f_Burkholderiaceae_B;g_Aquabacterium;s_Aquabacterium sp903894125
nzgw551	nzgw551_Pseudomonadota	Pseudomonadota	Other	71.24	1.71	50			71.24	1.71	70.78	1.05	2254786	3.11	d_Bacteria;p_Pseudomonadota;c_Gammaproteobacteria;o_Burkholderiales;f_Burkholderiaceae;g_;s_
nzgw554	nzgw554_Pseudomonadota	Pseudomonadota	Other	94.57	2.29	20			94.57	2.29	90.76	0.67	3215536	3.32	d_Bacteria;p_Pseudomonadota;c_Gammaproteobacteria;o_Burkholderiales;f_Burkholderiaceae_B;g_Polaromonas;s_Polaromonas sp023259235
nzgw558	nzgw558_Pseudomonadota	Pseudomonadota	Other	71.72	1.8	33.33			71.72	1.8	68.33	0.76	3632036	4.97	d_Bacteria;p_Pseudomonadota;c_Gammaproteobacteria;o_Burkholderiales;f_Burkholderiaceae_B;g_Rubrivivax;s_
nzgw559	nzgw559_Pseudomonadota	Pseudomonadota	Other	96.5	0.63	50			96.5	0.63	95.59	0	4025955	4.15	d_Bacteria;p_Pseudomonadota;c_Gammaproteobacteria;o_Burkholderiales;f_Burkholderiaceae;g_Undibacterium;s_Undibacterium sp023259175
nzgw560	nzgw560_Pseudomonadota	Pseudomonadota	Other	96.68	1.81	0			96.68	1.81	98.96	0.5	2581219	2.62	d_Bacteria;p_Pseudomonadota;c_Gammaproteobacteria;o_Burkholderiales;f_JAHFQX01;g_JAHFQX01;s_JAHFQX01 sp023259135
nzgw561	nzgw561_Pseudomonadota	Pseudomonadota	Other	80.6	0.5	0			80.6	0.5	77.14	0.74	2312429	2.85	d_Bacteria;p_Pseudomonadota;c_Gammaproteobacteria;o_Burkholderiales;f_Gallionellaceae;g_39-52-133;s_39-52-133 sp023259065
nzgw562	nzgw562_Pseudomonadota	Pseudomonadota	Other	98.1	2.14	14.29			98.1	2.14	99.99	0.16	2605120	2.6	d_Bacteria;p_Pseudomonadota;c_Gammaproteobacteria;o_Burkholderiales;f_Gallionellaceae;g_Gallionella;s_Gallionella sp023259055
nzgw563	nzgw563_Pseudomonadota	Pseudomonadota	Other	93.84	4.37	26.67			93.84	4.37	93.68	4.99	2883509	2.94	d_Bacteria;p_Pseudomonadota;c_Gammaproteobacteria;o_Burkholderiales;f_Gallionellaceae;g_Gallionella;s_Gallionella sp023259035
nzgw566	nzgw566_Pseudomonadota	Pseudomonadota	Other	99.13	0.66	0			99.13	0.66	100	0	3625892	3.63	d_Bacteria;p_Pseudomonadota;c_Gammaproteobacteria;o_Burkholderiales;f_Thiobacillaceae;g_PFJX01;s_PFJX01 sp023258975
nzgw567	nzgw567_Pseudomonadota	Pseudomonadota	Other	90.09	2.79	35			90.09	2.79	91.6	4.3	4422677	4.77	d_Bacteria;p_Pseudomonadota;c_Gammaproteobacteria;o_Burkholderiales;f_Rhodocyclaceae;g_CAIYYX01;s_CAIYYX01 sp023258955
nzgw569	nzgw569_Pseudomonadota	Pseudomonadota	Other	83.6	0.63	0			83.6	0.63	85.27	0.02	1510058	1.79	d_Bacteria;p_Pseudomonadota;c_Gammaproteobacteria;o_Burkholderiales;f_JAHFRG01;g_JAHFRG01;s_JAHFRG01 sp023258935
nzgw576	nzgw576_Pseudomonadota	Pseudomonadota	Other	78.12	1.5	42.86			78.12	1.5	83.85	2.59	2391829	3.02	d_Bacteria;p_Pseudomonadota;c_Gammaproteobacteria;o_Burkholderiales;f_SG8-41;g_SG8-41;s_SG8-41 sp023266245
nzgw577	nzgw577_Pseudomonadota	Pseudomonadota	Other	98.24	0.47	0			98.24	0.47	100	0.04	3122684	3.16	d_Bacteria;p_Pseudomonadota;c_Gammaproteobacteria;o_Burkholderiales;f_Sulfuricellaceae;g_Sulfuricella;s_Sulfuricella sp023266195
nzgw578	nzgw578_Pseudomonadota	Pseudomonadota	Other	95.64	0.58	0			95.64	0.58	99.81	0.41	2137078	2.22	d_Bacteria;p_Pseudomonadota;c_Gammaproteobacteria;o_Coxiellales;f_Coxiellaceae;g_JAHFRQ01;s_JAHFRQ01 sp023266215
nzgw579	nzgw579_Pseudomonadota	Pseudomonadota	Other	87.9	2.46	42.86			87.9	2.46	85.86	0.46	1437130	1.59	d_Bacteria;p_Pseudomonadota;c_Gammaproteobacteria;o_JAHFRR01;f_JAHFRR01;g_JAHFRR01;s_JAHFRR01 sp023266165
nzgw581	nzgw581_Pseudomonadota	Pseudomonadota	Other	97.54	1.06	0			97.54	1.06	98.27	0.88	3103553	3.15	d_Bacteria;p_Pseudomonadota;c_Gammaproteobacteria;o_VBWC01;f_VBWC01;g_VBWC01;s_VBWC01 sp023266115
nzgw582	nzgw582_Pseudomonadota	Pseudomonadota	Other	95.31	1.82	0			95.31	1.82	96.81	0.38	3325946	3.43	d_Bacteria;p_Pseudomonadota;c_Gammaproteobacteria;o_CALZJG01;f_CALZJG01;g_CAKKSB01;s_CAKKSB01 sp023266095
nzgw583	nzgw583_Pseudomonadota	Pseudomonadota	Other	93.55	0.82	0			93.55	0.82	94.57	0	2707193	2.87	d_Bacteria;p_Pseudomonadota;c_Gammaproteobacteria;o_Ga0077554;f_Ga007554;g_Ga0077554;s_Ga0077554 sp023266055
nzgw584	nzgw584_Pseudomonadota	Pseudomonadota	Other	82.62	2.03	0			82.62	2.03	87.87	2.57	1515153	1.8	d_Bacteria;p_Pseudomonadota;c_Gammaproteobacteria;o_Legionellales;f_Legionellaceae;g_JAGVJT01;s_JAGVJT01 sp023266075
nzgw585	nzgw585_Pseudomonadota	Pseudomonadota	Other	94.78	2.45	0			94.78	2.45	96.81	0.8	4501066	4.63	d_Bacteria;p_Pseudomonadota;c_Gammaproteobacteria;o_Nevskiales;f_Nevskiaceae;g_Nevskia;s_Nevskia sp023266035
nzgw587	nzgw587_Pseudomonadota	Pseudomonadota	Other	98.77	0.37	0			98.77	0.37	99.89	0.94	2642853	2.67	d_Bacteria;p_Pseudomonadota;c_Gammaproteobacteria;o_Pseudomonadales;f_Moraxellaceae;g_Perlucidibaca;s_Perlucidibaca sp023265995
nzgw588	nzgw588_Pseudomonadota	Pseudomonadota	Other	75.06	2.73	27.27			75.06	2.73	74.76	3.9	5077077	6.58	d_Bacteria;p_Pseudomonadota;c_Gammaproteobacteria;o_Pseudomonadales;f_Pseudomonadaceae;g_Pseudomonas_E;s_Pseudomonas_E fluorescens_AN
nzgw589	nzgw589_Pseudomonadota	Pseudomonadota	Other	91.83	1.96	69.57			91.83	1.96	89.37	2.38	5921469	6.32	d_Bacteria;p_Pseudomonadota;c_Gammaproteobacteria;o_Pseudomonadales;f_Pseudomonadaceae;g_Pseudomonas_E;s_Pseudomonas_E allokribbensis
nzgw590	nzgw590_Pseudomonadota	Pseudomonadota	Other	86.11	0.93	66.67			86.11	0.93	94.06	1.07	1953515	2.25	d_Bacteria;p_Pseudomonadota;c_Gammaproteobacteria;o_Pseudomonadales;f_JAHFSE01;g_JAHFSE01;s_JAHFSE01 sp023265895
nzgw591	nzgw591_Pseudomonadota	Pseudomonadota	Other	77.74	2.11	42.86			77.74	2.11	77.13	0.4	2311221	2.91	d_Bacteria;p_Pseudomonadota;c_Gammaproteobacteria;o_Steroidobacterales;f_Steroidobacteraceae;g_SCUD01;s_SCUD01 sp023265875
nzgw594	nzgw594_Pseudomonadota	Pseudomonadota	Other	89.05	0.81	33.33			89.05	0.81	95.29	1.75	1830801	2.04	d_Bacteria;p_Pseudomonadota;c_Gammaproteobacteria;o_DSM-16500;f_DSM-16500;g_UBA4722;s_UBA4722 sp023265835
nzgw599	nzgw599_Spirochaetota	Spirochaetota	Other	78.15	0.8	0			78.15	0.8	80.51	1.27	2780215	3.53	d_Bacteria;p_Spirochaetota;c_Spirochaetia;o_JABEVK01;f_JABEVK01;g_JAIFLN01;s_JAIFLN01 sp023265735
nzgw65	nzgw65_Thermoplasmatota	Thermoplasmatota	Other	95.87	0.8	0			95.87	0.8	92.55	0.35	1958830	2.03	d_Archaea;p_Thermoplasmatota;c_E2;o_JACPAO01;f_JAHFTW01;g_JAHFTW01;s_JAHFTW01 sp023269235
nzgw66	nzgw66_Thermoplasmatota	Thermoplasmatota	Other	96.27	0.8	100			96.27	0.8	87.67	1.88	2775582	2.86	d_Archaea;p_Thermoplasmatota;c_Themoplasmata_A;o_DTKX01;f_JAHFTX01;g_JAHFTX01;s_JAHFTX01 sp023265395
nzgw11	nzgw11_Thermoproteota	Thermoproteota	Other	81.72	3.56	50			81.72	3.56	80.78	2.84	1225804	1.45	d_Archaea;p_Thermoproteota;c_Nitrososphaeria;o_Nitrososphaerales;f_Nitrosopumilaceae;g_Nitrosotenuis;s_Nitrosotenuis sp023252015
nzgw12	nzgw12_Thermoproteota	Thermoproteota	Other	85.85	2.43	66.67			85.85	2.43	78.78	4.63	1708918	1.96	d_Archaea;p_Thermoproteota;c_Nitrososphaeria;o_Nitrososphaerales;f_Nitrosopumilaceae;g_UBA8516;s_UBA8516 sp023251795
nzgw14	nzgw14_Thermoproteota	Thermoproteota	Other	76.05	0	0			76.05	0	69.54	1.06	952912	1.25	d_Archaea;p_Thermoproteota;c_Nitrososphaeria;o_Nitrososphaerales;f_Nitrosopumilaceae;g_UBA8516;s_UBA8516 sp023251295
nzgw15	nzgw15_Thermoproteota	Thermoproteota	Other	98.54	0.97	0			98.54	0.97	91.15	0.39	1800367	1.81	d_Archaea;p_Thermoproteota;c_Nitrososphaeria;o_Nitrososphaerales;f_Nitrososphaeraceae;g_TA-21;s_TA-21 sp023251115
nzgw16	nzgw16_Thermoproteota	Thermoproteota	Other	98.06	0.97	0			98.06	0.97	95.04	0.32	1491596	1.51	d_Archaea;p_Thermoproteota;c_Nitrososphaeria;o_Nitrososphaerales;f_Nitrososphaeraceae;g_Nitrososphaera;s_Nitrososphaera sp023250885
nzgw3	nzgw3_Thermoproteota	Thermoproteota	Other	73.01	3.88	20			73.01	3.88	64.13	9.55	1287447	1.69	d_Archaea;p_Thermoproteota;c_Bathyarchaeia;o_40CM-2-53-6;f_FEN-987;g_FEN-987;s_FEN-987 sp023247835
nzgw5	nzgw5_Thermoproteota	Thermoproteota	Other	83.25	0.97	0			83.25	0.97	77.65	2.6	1668161	1.98	d_Archaea;p_Thermoproteota;c_Nitrososphaeria;o_Nitrososphaerales;f_JAHFOH01;g_JAHFOH01;s_JAHFOH01 sp023266955
nzgw8	nzgw8_Thermoproteota	Thermoproteota	Other	99.03	1.46	50			99.03	1.46	99.97	0.39	1816188	1.81	d_Archaea;p_Thermoproteota;c_Nitrososphaeria;o_Nitrososphaerales;f_Nitrosopumilaceae;g_Nitrosarchaeum;s_Nitrosarchaeum sp023265135
nzgw9	nzgw9_Thermoproteota	Thermoproteota	Other	96.12	1.94	0			96.12	1.94	96.59	1.12	1329279	1.36	d_Archaea;p_Thermoproteota;c_Nitrososphaeria;o_Nitrososphaerales;f_Nitrosopumilaceae;g_Nitrosarchaeum;s_Nitrosarchaeum sp023264875
nzgw603	nzgw603_UBA10199	UBA10199	Other	91.37	0.05	0			91.37	0.05	95.73	0.8	2932680	3.21	d_Bacteria;p_UBA10199;c_UBA10199;o_2-02-FULL-50-16;f_JAHFST01;g_JAHFST01;s_JAHFST01 sp023265625
nzgw604	nzgw604_UBA10199	UBA10199	Other	90.28	0.84	0			90.28	0.84	98.26	0.24	1868988	2.05	d_Bacteria;p_UBA10199;c_UBA10199;o_SPLOWO2-01-44-7;f_SPLOWO2-01-44-7;g_JAHFSU01;s_JAHFSU01 sp023265595
nzgw607	nzgw607_Verrucomicrobiota	Verrucomicrobiota	Other	95.75	2.28	0			95.75	2.28	95.15	0.73	6325037	6.46	d_Bacteria;p_Verrucomicrobiota;c_Kiritimatiellia;o_RFP12;f_UBA1067;g_JAHFSX01;s_JAHFSX01 sp023269675
nzgw608	nzgw608_Verrucomicrobiota	Verrucomicrobiota	Other	97.3	3.15	0			97.3	3.15	94.48	2.54	4483089	4.46	d_Bacteria;p_Verrucomicrobiota;c_Verrucomicrobiae;o_JABWAM01;f_JABWAM01;g_JAHFSY01;s_JAHFSY01 sp023269615
nzgw609	nzgw609_Verrucomicrobiota	Verrucomicrobiota	Other	92.57	2.7	0			92.57	2.7	89.41	0.2	2205266	2.32	d_Bacteria;p_Verrucomicrobiota;c_Verrucomicrobiae;o_JABWAM01;f_JAHFSZ01;g_JAHFSZ01;s_JAHFSZ01 sp023265515
nzgw610	nzgw610_Verrucomicrobiota	Verrucomicrobiota	Other	100	1.35	0			100	1.35	98.3	0.34	2546662	2.51	d_Bacteria;p_Verrucomicrobiota;c_Verrucomicrobiae;o_Chthoniobacterales;f_Xiphinematobacteraceae;g_PSRL01;s_PSRL01 sp023269545
nzgw611	nzgw611_Verrucomicrobiota	Verrucomicrobiota	Other	96.5	3.51	14.29			96.5	3.51	92.49	1.38	4470745	4.47	d_Bacteria;p_Verrucomicrobiota;c_Verrucomicrobiae;o_Opitutales;f_Opitutaceae;g_CAJCBL01;s_CAJCBL01 sp023269585
nzgw612	nzgw612_Verrucomicrobiota	Verrucomicrobiota	Other	87.8	0.68	0			87.8	0.68	84.53	1.43	2499056	2.83	d_Bacteria;p_Verrucomicrobiota;c_Verrucomicrobiae;o_Opitutales;f_Opitutaceae;g_JAHFTD01;s_JAHFTD01 sp023269565
nzgw615	nzgw615_Verrucomicrobiota	Verrucomicrobiota	Other	89.83	2.8	33.33			89.83	2.8	87.92	3.57	2664471	2.88	d_Bacteria;p_Verrucomicrobiota;c_Verrucomicrobiae;o_Opitutales;f_Opitutaceae;g_Rariglobus;s_Rariglobus sp023269455
nzgw616	nzgw616_Verrucomicrobiota	Verrucomicrobiota	Other	90.58	2.84	20			90.58	2.84	86.66	2.4	3031162	3.25	d_Bacteria;p_Verrucomicrobiota;c_Verrucomicrobiae;o_Opitutales;f_Opitutaceae;g_Lacunisphaera;s_Lacunisphaera sp023269445
nzgw617	nzgw617_Verrucomicrobiota	Verrucomicrobiota	Other	78.42	2.19	20			78.42	2.19	81.34	1.63	4274288	5.33	d_Bacteria;p_Verrucomicrobiota;c_Verrucomicrobiae;o_Opitutales;f_Opitutaceae;g_MWDT01;s_MWDT01 sp023265535

## Sheet: Table S2
Table S2. Percentage of reads mapped to the filtered MAG dataset (n=396, ≥70% complete, <5% contaminated), and genome coverage based on mapped reads.
Sample	Trimmed library size	Reads mapped to MAGs	Reads mapped to MAGs (%)				Percentage of all reads mapped to MAGs per sample																		MAG Coverage (summed length of mapped reads / assembly size). Summed length of mapped reads was calculated using an average read length of 243 bp.
gwj01	66407664	9542690	14.3699		MAG	Phylum	gwj01	gwj02	gwj03	gwj04	gwj05	gwj06	gwj07	gwj08	gwj09	gwj10	gwj11	gwj12	gwj13	gwj14	gwj15	gwj16	Sum	Max	gwj01	gwj02	gwj03	gwj04	gwj05	gwj06	gwj07	gwj08	gwj09	gwj10	gwj11	gwj12	gwj13	gwj14	gwj15	gwj16	MAG prevalence (based on ≥0.7 coverage)
gwj02	123196773	7218020	5.85894		nzgw536	Pseudomonadota	1.83941	3.23804	0.871123	0.986239	7.84965	1.89653	5.93293	1.99563	0.842616	0.0182088	1.57306	3.44932	0.00853762	0.000689035	0.466692	0.00180442	30.9705	7.84965	59.7543	195.144	25.025	29.8517	195.997	61.462	134.084	140.631	30.2599	0.0534191	113.19	164.488	0.45191	0.0243614	11.1701	0.109088	12
gwj03	58724663	3429902	5.84065		nzgw74	Acidobacteriota	7.83042e-05	4.87026e-06	0.000149852	4.20204e-05	0.000822856	0.000256611	0.00434641	0.000387352	0.0321584	5.00446	0.014406	0.00566665	0.000280952	0.000107921	0.000196209	1.78015e-05	5.06338	5.00446	0.00167439	0.000193199	0.00283359	0.000837197	0.013524	0.00547398	0.0646574	0.0179675	0.760175	9.6639	0.682316	0.177872	0.00978877	0.00251159	0.00309119	0.000708398	2
gwj04	61874668	1403418	2.26816		nzgw82	Actinomycetota	3.59252	0.280124	0.0120018	0.00277981	2.74285e-05	7.2455e-05	2.16455e-05	2.77672e-05	4.63142e-05	0.00120058	1.08776e-05	2.66714e-05	0	0	0	0	3.88886	3.59252	106.379	15.3883	0.314273	0.0766954	0.000624265	0.00214034	0.000445903	0.00178361	0.00151607	0.0032105	0.000713445	0.00115935	0	0	0	0	2
gwj05	51041743	7672078	15.031		nzgw100	Actinomycetota	0.0151127	0.00169485	1.20193	0.0383937	0.000148898	0.000413597	0.000562782	0.00156884	0.000111699	0.00733689	0.000231149	0.000118996	0.000103509	1.66032e-05	4.08769e-06	4.85495e-06	1.26775	1.20193	0.514444	0.107031	36.1806	1.21773	0.00389575	0.0140452	0.0133276	0.115847	0.00420331	0.0225543	0.0174284	0.00594614	0.0057411	0.000615118	0.00010252	0.000307559	2
gwj06	66248036	2932360	4.42633		nzgw85	Actinomycetota	1.03418	0.115419	0.00016688	0.0001099	0	2.41517e-05	0	1.52719e-05	1.36218e-05	0.000166747	0	0	0	0	0	0	1.1501	1.03418	44.1336	9.13754	0.00629768	0.00436982	0	0.00102819	0	0.00141376	0.00064262	0.00064262	0	0	0	0	0	0	2
gwj07	46199042	6473448	14.0121		nzgw577	Pseudomonadota	0.00415012	0.00271111	0.00278929	0.000785459	0.0112379	0.0030099	0.00765384	0.00442747	0.00548415	0.00727019	0.00339245	0.00364988	0.0107686	0.000503632	0.958666	0.814543	1.84104	0.958666	0.214466	0.259911	0.127465	0.0378194	0.446362	0.155168	0.275163	0.496321	0.313294	0.0339285	0.38831	0.276875	0.906732	0.0283256	36.5004	78.3355	3
gwj08	144055030	7154980	4.96684		nzgw569	Pseudomonadota	0.000138538	8.1171e-05	0.0107655	0.024889	0.039164	0.138437	0.0178965	0.139137	0.00605899	0.863785	0.00642186	0.0149668	0.0103583	0.0825735	0.00176179	0.0114901	1.36793	0.863785	0.0148047	0.0160921	1.01734	2.47818	3.21681	14.7584	1.33049	32.254	0.715776	8.33603	1.52006	2.34784	1.8036	9.60376	0.138714	2.28508	13
gwj09	73411607	3877816	5.28229		nzgw238	Methylomirabilota	0.00450852	0.0102779	0.00180163	0.00304486	0.00156343	0.00770136	0.00761055	0.0720752	0.0250151	0.723317	0.0572909	0.191109	0.000138628	0.000805258	4.08769e-06	6.47327e-06	1.10627	0.723317	0.347414	1.46926	0.122767	0.218613	0.0925973	0.592019	0.407985	12.0479	2.1309	5.03344	9.77841	21.6174	0.0174055	0.0675334	0.000232073	0.000928294	6
gwj10	5997092	821250	13.6941		nzgw115	Bacteroidota	0.000644504	3.57152e-05	0.00429121	6.14145e-05	0.602029	0.0489886	0.719076	0.0242102	0.00286331	0.00176752	0.0018084	0.000508809	0.0704987	0.00040678	0.000204385	4.85495e-06	1.4774	0.719076	0.021634	0.00222406	0.127378	0.00192078	15.5323	1.64044	16.7919	1.76287	0.106249	0.00535796	0.134454	0.0250712	3.85581	0.0148607	0.00505468	0.000303281	5
gwj11	147091444	9859716	6.70312		nzgw274	Nitrospirota	3.0117e-05	3.24684e-06	0	0	0.00239412	0.00175401	0.000480529	0.000152719	4.35898e-05	0.000233446	8.15819e-05	3.69297e-05	0.166213	0.696462	0.00192121	0.000826961	0.870633	0.696462	0.00195256	0.000390513	0	0	0.119302	0.113444	0.0216735	0.0214782	0.0031241	0.00136679	0.0117154	0.00351462	17.5582	49.1429	0.0917705	0.099776	2
gwj12	97482586	6287406	6.44977		nzgw12	Thermoproteota	0.665059	0.180875	0.160263	0.0299929	0.000779754	0.00110494	0.000653693	0.00302662	0.00252821	0.0763703	0.00285401	0.00672941	0.000171898	0.000368039	3.27015e-05	1.78015e-05	1.13083	0.665059	62.8005	31.6856	13.3826	2.63886	0.0565937	0.104087	0.042943	0.619971	0.263914	0.651254	0.596936	0.932801	0.0264483	0.0378239	0.00227512	0.0031283	5
gwj13	108203405	4714632	4.35719		nzgw366	Patescibacteria	0.0111463	0.00167699	0.0122368	0.000701418	0.304323	0.0585527	0.593233	0.0620235	0.108819	0.134398	0.101986	0.0555094	0.0463645	0.000675199	0.00165551	0.000105191	1.49341	0.593233	1.71195	0.477829	1.66199	0.100376	35.9255	8.97143	63.387	20.6646	18.4762	1.86413	34.6951	12.5151	11.603	0.112866	0.187338	0.0300667	11
gwj14	72275014	1291740	1.78726		nzgw193	Cyanobacteriota	0.0139351	0.000905868	0.0137217	0.000187476	0.574385	0.0532997	0.104504	0.00454271	0.0222363	0.0179087	0.0240313	0.0085205	8.50251e-05	2.76721e-06	0	0	0.838266	0.574385	0.79856	0.0963036	0.695353	0.01001	25.2992	3.04702	4.16625	0.564705	1.40866	0.0926793	3.0503	0.716754	0.00793901	0.000172587	0	0	7
gwj15	48927382	2445332	4.99788		nzgw550	Pseudomonadota	0.363307	0.0364393	0.447069	0.0143904	0.552501	0.0278529	0.0180177	0.00149387	0.174915	0.368212	0.1909	0.153371	0.00117187	0.000387409	0.00123448	7.92976e-05	2.35134	0.552501	14.592	2.71513	15.8788	0.538526	17.0561	1.116	0.503447	0.130156	7.76629	1.33555	16.983	9.04257	0.0766904	0.0169348	0.0365307	0.00592717	9
gwj16	123585093	6396948	5.17615		nzgw537	Pseudomonadota	0.151416	0.104704	0.149828	0.0303775	0.545585	0.14962	0.477196	0.30777	0.392216	0.505945	0.227847	0.210797	0.401156	0.0211138	0.235251	0.0888991	3.99972	0.545585	6.62454	8.49822	5.79667	1.23831	18.3465	6.5302	14.5243	29.2092	18.9695	1.99898	22.0799	13.538	28.5969	1.00536	7.58312	7.23817	16
					nzgw535	Pseudomonadota	0.200317	0.180527	0.164694	0.0736974	0.268976	0.138398	0.207983	0.233451	0.432654	0.522086	0.376465	0.31556	0.0277847	0.000763749	0.0150631	0.00412186	3.16254	0.522086	8.93201	14.9333	6.49398	3.06181	9.21832	6.15625	6.45168	22.5807	21.3264	2.10231	37.1813	20.6548	2.01864	0.037064	0.494858	0.342036	13
					nzgw84	Actinomycetota	0.509134	0.0212911	5.10859e-05	1.29294e-05	0	3.01896e-06	4.32909e-06	2.77672e-06	1.36218e-05	6.6699e-05	0	0	0	0	0	0	0.53058	0.509134	21.5307	1.67035	0.00191042	0.000509446	0	0.000127361	0.000127361	0.000254723	0.000636807	0.000254723	0	0	0	0	0	0	2
					nzgw260	Myxococcota	0.000394533	2.11044e-05	0.00621885	0.000235961	0.111873	0.0120758	0.483612	0.0245906	0.000452245	0.000266796	0.000365759	0.000141564	0.0268938	0.000185403	0.00042512	6.47327e-06	0.667759	0.483612	0.00974865	0.000967423	0.135886	0.00543245	2.12468	0.297669	8.31329	1.31808	0.0123532	0.000595337	0.0200182	0.00513478	1.08277	0.00498595	0.00773938	0.000297669	4
					nzgw192	Cyanobacteriota	9.0351e-06	0	3.40572e-06	6.46468e-06	0.234087	0.0288763	0.418416	0.0212141	0.0172316	0.0153408	0.0170914	0.00733875	1.10902e-05	2.76721e-06	0	0	0.759628	0.418416	0.000658776	0	0.000219592	0.000439184	13.1186	2.1004	21.224	3.35536	1.38892	0.101012	2.76027	0.78548	0.00131755	0.000219592	0	0	7
					nzgw566	Pseudomonadota	7.22808e-05	4.05855e-05	2.04343e-05	0	0.000505469	9.35877e-05	0.000138531	4.16507e-06	2.72436e-05	6.6699e-05	4.62297e-05	1.43615e-05	0.00361541	0.000215842	0.0268561	0.401288	0.433005	0.401288	0.00321686	0.0033509	0.000804216	0	0.0172906	0.00415512	0.00428915	0.000402108	0.00134036	0.000268072	0.00455722	0.000938252	0.262174	0.0104548	0.880616	33.2364	2
					nzgw243	Methylomirabilota	0.175112	0.395359	0.0557789	0.076099	0.00550922	0.00380389	0.00624688	0.0185068	0.0260967	0.314019	0.0249056	0.053029	0.00394073	0.00258181	0.00191713	0.000734716	1.16364	0.395359	4.48939	18.8037	1.26457	1.81779	0.108559	0.0972865	0.111416	1.02923	0.739609	0.727024	1.41428	1.99569	0.164615	0.0720384	0.0362122	0.035054	9
					nzgw130	Bacteroidota	3.0117e-06	1.78576e-05	3.7463e-05	3.23234e-06	1.17551e-05	3.32085e-05	0.370982	0.0457645	0.000136218	0.000867087	0.000357601	0.000295437	0	0	0	0	0.418509	0.370982	0.000132882	0.00146171	0.00146171	0.000132882	0.000398647	0.00146171	11.3874	4.3802	0.00664412	0.00345494	0.0349481	0.0191351	0	0	0	0	2
					nzgw562	Pseudomonadota	1.20468e-05	1.62342e-05	3.40572e-06	0.000429901	5.48571e-05	0.000123777	8.65819e-06	0	1.08975e-05	0.000166747	1.63164e-05	4.1033e-06	0.000482425	6.08786e-05	0.352469	0.359577	0.713437	0.359577	0.000746223	0.00186556	0.000186556	0.0248119	0.00261178	0.00764878	0.000373111	0	0.000746223	0.000932779	0.00223867	0.000373111	0.048691	0.00410423	16.0861	41.4512	2
					nzgw24	Halobacteriota	0.358868	0.0257929	0.161207	0.0024889	2.74285e-05	3.01896e-06	0	2.77672e-06	2.45193e-05	3.33495e-05	5.43879e-06	2.05165e-06	1.84837e-06	2.76721e-06	1.22631e-05	1.61832e-06	0.548474	0.358868	17.6406	2.35212	7.0075	0.113994	0.00103631	0.000148044	0	0.000296088	0.00133239	0.000148044	0.000592175	0.000148044	0.000148044	0.000148044	0.000444131	0.000148044	3
					nzgw14	Thermoproteota	0.000346346	0.000347412	0.0238605	0.0372463	0.0375105	0.100453	0.00889629	0.0507612	0.0120935	0.353238	0.0172763	0.0236022	0.000964849	0.0036029	1.22631e-05	0.000106809	0.670318	0.353238	0.0586518	0.109143	3.57317	5.87691	4.88238	16.9703	1.04808	18.6472	2.26396	5.40209	6.48026	5.86722	0.266228	0.66404	0.00153005	0.033661	10
					nzgw607	Verrucomicrobiota	0.000120468	5.0326e-05	1.02172e-05	3.23234e-06	0.000336979	0.000135853	0.000203467	4.44275e-05	4.35898e-05	3.33495e-05	0.000165883	5.53945e-05	0.00478728	0.000177101	0.00210107	0.325217	0.333486	0.325217	0.0030735	0.00238196	0.000230512	7.68375e-05	0.00660802	0.00345769	0.00361136	0.0024588	0.0012294	7.68375e-05	0.00937417	0.00207461	0.199009	0.0049176	0.0394945	15.4413	1
					nzgw149	Bacteroidota	0.00176787	0.00030845	0.00294595	0.000148688	0	9.05687e-05	0.32286	0.0569921	0.000318751	0.00433543	0.00293967	0.00156336	0	3.32065e-05	0.000171683	5.17862e-05	0.394527	0.32286	0.0539318	0.0174566	0.0794736	0.00422634	0	0.00275631	6.8521	3.77155	0.0107496	0.011944	0.198638	0.0700103	0	0.00110252	0.00385884	0.00294006	2
					nzgw8	Thermoproteota	0.321671	0.0413761	0.0207102	0.0101302	0.000321306	0.00108079	0.000212126	0.000551178	0.000326924	0.00286806	0.00036032	0.000172338	2.40288e-05	8.30162e-06	0.000167595	0.000542137	0.400522	0.321671	28.5809	6.82015	1.62724	0.838638	0.0219427	0.0957985	0.0131121	0.106235	0.0321112	0.023013	0.0709123	0.0224778	0.00347871	0.00080278	0.0109713	0.0896438	4
					nzgw89	Actinomycetota	0.000647516	7.30539e-05	0.00684551	0.000287678	0.310726	0.00846818	0.0208706	0.00132727	0.00275978	0.0115723	0.0143285	0.00597645	5.54511e-06	0	1.22631e-05	8.09159e-06	0.383909	0.310726	0.0239068	0.00500374	0.2235	0.00989628	8.8177	0.3119	0.536067	0.106302	0.11264	0.0385844	1.17176	0.323909	0.000333583	0	0.000333583	0.000555971	2
					nzgw624	Chlamydiota	0.0111252	0.00114613	0.00629378	0.000426669	0.0775796	0.0154722	0.091937	0.0112138	0.0945055	0.298445	0.0862212	0.0435914	3.69674e-06	5.53442e-06	8.17538e-06	9.70991e-06	0.737984	0.298445	0.92597	0.176972	0.463236	0.0330883	4.96299	1.28468	5.32345	2.02465	8.69544	2.24323	15.8954	5.32596	0.000501337	0.000501337	0.000501337	0.00150401	9
					nzgw98	Actinomycetota	0.00195761	0.000573067	0.00570799	0.00241133	0.000830693	0.00127098	0.0619753	0.294993	0.000893592	0.00420204	0.00246377	0.00167825	0.000149718	4.42753e-05	0.000102192	3.0748e-05	0.379284	0.294993	0.0495417	0.026905	0.127741	0.0568587	0.0161582	0.0320878	1.09114	16.1945	0.0249995	0.00960347	0.138107	0.0623464	0.00617366	0.00121949	0.00190545	0.00144814	2
					nzgw581	Pseudomonadota	0.0161186	0.0121497	0.0126148	0.00495195	0.0661224	0.289929	0.0324985	0.0262469	0.0362449	0.0554602	0.0262694	0.021807	0.0213672	0.00198409	0.0136815	0.00486466	0.64231	0.289929	0.838095	1.17195	0.580027	0.239903	2.64254	15.0387	1.17556	2.96042	2.08334	0.260417	3.02541	1.66445	1.81023	0.112278	0.524123	0.470724	10
					nzgw91	Actinomycetota	0.287352	0.192166	0.00225118	0.00116687	0.000305632	0.000335104	0.00125111	0.00280587	0.000498559	0.00100048	0.00246377	0.000806298	0.000218108	1.93705e-05	5.72277e-05	9.70991e-06	0.492707	0.287352	11.0922	13.7613	0.0768448	0.0419682	0.00906792	0.0129044	0.0335978	0.234952	0.0212747	0.00348766	0.210655	0.0456884	0.0137181	0.000813788	0.00162758	0.000697533	2
					nzgw131	Bacteroidota	3.0117e-06	0	0	0	3.91836e-06	1.50948e-05	0.263075	0.003768	2.72436e-06	3.33495e-05	3.39925e-05	1.43615e-05	0	5.53442e-06	4.08769e-06	6.47327e-06	0.266965	0.263075	0.000112362	0	0	0	0.000112362	0.000561808	6.82811	0.30495	0.000112362	0.000112362	0.00280904	0.000786532	0	0.000224723	0.000112362	0.000449447	1
					nzgw567	Pseudomonadota	5.11989e-05	1.62342e-06	6.81145e-06	1.29294e-05	0.000336979	0.000102645	0.000147189	1.24952e-05	4.63142e-05	6.6699e-05	6.66252e-05	1.84648e-05	0.00150827	0.000448288	0.0482429	0.262069	0.313138	0.262069	0.0018681	0.000109888	0.000219776	0.000439553	0.00945038	0.0037362	0.0037362	0.000988994	0.0018681	0.000219776	0.00538452	0.000988994	0.0896688	0.0178019	1.2969	17.7952	2
					nzgw603	UBA10199	0.0154018	0.0016218	0.00736318	0.000232729	0.0698997	0.0145997	0.0629926	0.00568116	0.231873	0.257358	0.239212	0.105284	0.0136983	0.000268419	0.000519137	2.58931e-05	1.02603	0.257358	0.847486	0.165553	0.358284	0.0119317	2.95626	0.801416	2.41137	0.678121	14.1045	1.27885	29.1549	8.50419	1.22814	0.0160747	0.0210463	0.0026515	9
					nzgw410	Patescibacteria	0.238313	0.0179891	0.0846425	0.00183597	0	0	0	1.38836e-06	5.44873e-06	3.33495e-05	4.0791e-06	4.1033e-06	0	0	0	0	0.342829	0.238313	30.157	4.22309	9.47176	0.216471	0	0	0	0.000381111	0.000762223	0.000381111	0.00114333	0.000762223	0	0	0	0	3
					nzgw589	Pseudomonadota	0.000472837	0.00031819	0.00661732	0.000753135	0.000144979	0.000141891	0.231849	0.0347339	0.00100801	0.0130063	0.00254807	0.00159823	2.21804e-05	1.10688e-05	0.000179858	1.29465e-05	0.293418	0.231849	0.0128857	0.0160865	0.15947	0.0191233	0.00303675	0.00385749	4.39557	2.05333	0.0303675	0.0320089	0.153807	0.0639358	0.000984891	0.000328297	0.00361127	0.000656594	2
					nzgw95	Actinomycetota	0.0789849	0.0338678	0.0998695	0.0903019	0.0110263	0.0346667	0.0673564	0.225836	0.002896	0.00793718	0.0267534	0.00654476	1.4787e-05	2.21377e-05	1.22631e-05	8.09159e-06	0.686098	0.225836	2.03457	1.61844	2.27491	2.16731	0.218306	0.890834	1.20704	12.6192	0.0824659	0.0184637	1.52643	0.247475	0.000620628	0.000620628	0.000232735	0.000387892	8
					nzgw248	Myxococcota	1.50585e-05	0	2.04343e-05	3.23234e-06	0.00295444	0.000274725	0.225619	0.00868973	2.72436e-06	0	6.79849e-06	2.05165e-06	9.24185e-06	0	0	0	0.237598	0.225619	0.000634441	0	0.00076133	0.000126888	0.0956738	0.0115468	6.61304	0.794194	0.000126888	0	0.000634441	0.000126888	0.000634441	0	0	0	2
					nzgw90	Actinomycetota	0.000680644	0.000165589	0.0042265	0.000536569	0.221317	0.00747494	0.0162081	0.00104543	0.00290417	0.0120725	0.0102888	0.00569538	0.000323465	5.53442e-06	0.000175771	4.53129e-05	0.283166	0.221317	0.027783	0.0125392	0.152561	0.020407	6.94355	0.304384	0.460264	0.0925691	0.131047	0.044502	0.93024	0.341264	0.0215134	0.000245868	0.00528615	0.00344215	2
					nzgw456	Patescibacteria	6.0234e-06	8.1171e-06	3.06515e-05	3.23234e-06	0.000137143	5.43412e-05	8.65819e-06	1.38836e-06	0.000196154	0.000133398	8.97401e-05	9.84791e-05	0.000545269	4.98097e-05	0.220351	0.103849	0.325563	0.220351	0.00136763	0.00341906	0.00615431	0.000683813	0.0239334	0.0123086	0.00136763	0.000683813	0.0492345	0.00273525	0.0451316	0.032823	0.201725	0.0123086	36.8616	43.8809	2
					nzgw297	Omnitrophota	0.214514	0.0126659	0.1137	0.00132526	4.70203e-05	6.03791e-06	2.16455e-05	4.16507e-06	0.00019343	0.000500242	0.000164524	9.02725e-05	9.24185e-06	0	8.17538e-06	0	0.34325	0.214514	24.4757	2.681	11.4721	0.140888	0.00412355	0.000687259	0.00171815	0.00103089	0.0243977	0.00515444	0.0415792	0.0151197	0.00171815	0	0.000687259	0	3
					nzgw467	Patescibacteria	0.211159	0.0255964	0.0749838	0.00231436	0.00130873	0.000389446	0.00181389	0.000616431	0.000147116	3.33495e-05	0.000341284	0.00099505	0	0	0.000216648	4.85495e-06	0.319921	0.211159	27.8257	6.25745	8.73788	0.284159	0.132555	0.0511962	0.166288	0.17621	0.021431	0.00039687	0.0996143	0.192482	0	0	0.0210341	0.00119061	3
					nzgw77	Acidobacteriota	0.000454767	0.000495143	0.000899111	0.00142546	0.206917	0.0295767	0.106448	0.0187748	0.0247018	0.0579614	0.0193512	0.00911958	0.00855611	0.00456589	0.000200297	9.87174e-05	0.489546	0.206917	0.0148001	0.0298942	0.0258757	0.0432241	5.17582	0.960242	2.41006	1.32544	0.888692	0.170348	1.39493	0.435672	0.453706	0.161723	0.00480268	0.00597885	6
					nzgw522	Pseudomonadota	0.137261	0.0665293	0.0871559	0.203625	0.00430236	0.00566356	0.00274897	0.0137267	0.00408927	0.167414	0.00557748	0.0091483	0.00015896	0.000249049	4.08769e-06	1.61832e-06	0.707656	0.203625	6.40319	5.75762	3.5954	8.85061	0.154263	0.263568	0.0892142	1.38907	0.210883	0.705284	0.57631	0.626467	0.0120826	0.0126445	0.000140495	0.000140495	6
					nzgw323	Omnitrophota	3.0117e-06	0	1.36229e-05	3.23234e-06	0.18845	0.0192126	0.202195	0.0120926	0.00579472	0.00433543	0.0055027	0.00188752	0.0024343	1.93705e-05	4.90523e-05	1.61832e-06	0.441994	0.202195	0.000222891	0	0.000891562	0.000222891	10.7197	1.41848	10.4103	1.94138	0.474088	0.0289758	0.902038	0.205059	0.293547	0.00156023	0.00267469	0.000222891	5
					nzgw150	Bacteroidota	1.80702e-05	1.29874e-05	6.1303e-05	1.9394e-05	0.00526628	0.00215554	0.00130739	5.8311e-05	0.127675	0.0839073	0.201244	0.0601769	7.76316e-05	1.10688e-05	8.17538e-06	1.61832e-06	0.482	0.201244	0.000812777	0.0010837	0.00243833	0.000812777	0.182062	0.0967204	0.0409098	0.00568944	6.34833	0.340824	20.0493	3.97326	0.00568944	0.000541851	0.000270926	0.000135463	3
					nzgw217	Fibrobacterota	9.0351e-06	9.74051e-06	3.06515e-05	9.69702e-06	0.00074057	0.00186873	0.000948072	3.8874e-05	0.139678	0.122693	0.194202	0.0645387	2.95739e-05	1.93705e-05	0	1.45649e-05	0.52483	0.194202	0.000215958	0.000431915	0.000647873	0.000215958	0.0136053	0.0445593	0.0157649	0.00201561	3.69072	0.264836	10.2815	2.26446	0.00115177	0.000503901	0	0.000647873	3
					nzgw585	Pseudomonadota	0.000599328	0.000543845	0.00186974	0.00041374	0.163427	0.0144246	0.0138834	0.0100323	0.00419552	0.00296811	0.0074158	0.0048542	0.0330433	0.00617918	0.193315	0.0185508	0.475716	0.193315	0.0214869	0.0361714	0.059278	0.0138207	4.5034	0.515902	0.346274	0.780223	0.166281	0.00960972	0.588892	0.255467	1.93026	0.241107	5.10633	1.23771	5
					nzgw470	Patescibacteria	0.179823	0.0104678	0.08045	0.00103112	0	3.01896e-06	0	0	2.72436e-06	0	1.3597e-06	0	0	0	0	0	0.271779	0.179823	47.4831	5.12781	18.7855	0.253687	0	0.000795256	0	0	0.000795256	0	0.000795256	0	0	0	0	0	3
					nzgw486	Patescibacteria	3.0117e-06	0	0	0	5.87754e-05	6.64171e-05	8.65819e-06	1.38836e-06	8.17309e-06	0	1.22373e-05	2.05165e-06	0.000258772	8.30162e-06	0.177308	0.0324133	0.210149	0.177308	0.000609807	0	0	0	0.00914711	0.0134158	0.00121961	0.000609807	0.00182942	0	0.00548827	0.000609807	0.085373	0.00182942	26.451	12.2138	2
					nzgw549	Pseudomonadota	0.174088	0.0851386	0.000599407	8.72732e-05	0.000521142	0.000108682	6.49364e-05	1.11069e-05	0.000204327	0.000466893	0.000214832	0.000135409	1.66353e-05	1.10688e-05	4.90523e-05	8.09159e-06	0.261726	0.174088	8.15433	7.3982	0.0248281	0.00380885	0.0187621	0.00507847	0.00211603	0.00112855	0.0105801	0.00197496	0.0222888	0.00931053	0.00126962	0.000564274	0.00169282	0.000705343	2
					nzgw563	Pseudomonadota	6.0234e-06	1.29874e-05	0.000306515	0.000888894	0.00121077	0.00316085	0.000441568	0.0031488	0.000144391	0.0216105	0.000183559	0.00032416	0.00252487	0.00325977	0.0162813	0.169747	0.223252	0.169747	0.000337089	0.00134836	0.015169	0.0463498	0.0520803	0.176466	0.0171916	0.382259	0.00893287	0.109217	0.0227535	0.0266301	0.230232	0.198546	0.671313	17.6788	1
					nzgw96	Actinomycetota	0.168887	0.0208593	0.0722116	0.0105439	0.00297404	0.0122358	0.00360181	0.00449828	0.000463142	0.00513582	0.00114895	0.000824763	0.000155263	2.21377e-05	0.000216648	6.47327e-06	0.303785	0.168887	4.11935	0.943872	1.55755	0.239623	0.0557552	0.297728	0.0611177	0.238006	0.012488	0.0113127	0.0620727	0.0295304	0.00617054	0.00058767	0.00389332	0.000293835	3
					nzgw300	Omnitrophota	0	0	0	0	1.56734e-05	6.03791e-06	4.32909e-06	0	0	0	6.79849e-06	8.20659e-06	0.16812	0.00457143	0.0622024	0.00353441	0.23847	0.16812	0	0	0	0	0.000888529	0.000444265	0.000222132	0	0	0	0.00111066	0.000888529	20.2043	0.366963	3.38019	0.485137	2
					nzgw532	Pseudomonadota	0	0	6.81145e-06	0	0.000176326	2.41517e-05	1.73164e-05	0	1.90706e-05	3.33495e-05	6.79849e-05	0.000354935	0.167649	8.30162e-06	8.17538e-06	3.23664e-06	0.168369	0.167649	0	0	0.000616317	0	0.0138671	0.00246527	0.00123263	0	0.00215711	0.000308159	0.0154079	0.0533114	27.9503	0.000924476	0.000616317	0.000616317	1
					nzgw228	Gemmatimonadota	2.40936e-05	0	0	0	0.000113632	6.64171e-05	3.89618e-05	5.55343e-06	1.63462e-05	6.6699e-05	2.85537e-05	2.25681e-05	0.00116447	1.93705e-05	0.00840838	0.16402	0.173995	0.16402	0.00102054	0	0	0	0.00369945	0.00280648	0.00114811	0.00051027	0.000765404	0.000255135	0.00267892	0.00140324	0.0803675	0.000892972	0.262406	12.9292	1
					nzgw94	Actinomycetota	0.00651732	0.00239454	0.00989703	0.0056275	0.00748799	0.0041722	0.0532652	0.158519	0.00140577	0.00737024	0.00419059	0.00280666	0.000118296	2.21377e-05	4.90523e-05	9.70991e-06	0.263853	0.158519	0.157013	0.107021	0.21085	0.126321	0.138656	0.100273	0.892739	8.28431	0.0374393	0.016035	0.22362	0.0992577	0.00464363	0.000580454	0.000870681	0.000435341	2
					nzgw251	Myxococcota	6.92691e-05	0	0.000333761	6.46468e-06	0.0172721	0.00167552	0.156964	0.00817465	9.80771e-05	6.6699e-05	9.65386e-05	3.07747e-05	0.00794799	2.21377e-05	5.72277e-05	3.23664e-06	0.192819	0.156964	0.00279319	0	0.0119014	0.000242887	0.535322	0.067401	4.40329	0.715058	0.00437196	0.000242887	0.00862247	0.00182165	0.522206	0.000971546	0.00170021	0.000242887	2
					nzgw215	Elusimicrobiota	0	0	0	0	2.35102e-05	6.03791e-06	0	0	0	0	4.0791e-06	0	0.0072641	0.000315462	0.156289	0.0278626	0.191765	0.156289	0	0	0	0	0.00128308	0.000427693	0	0	0	0	0.00064154	0	0.840418	0.0243785	8.17621	3.6818	3
					nzgw576	Pseudomonadota	0.00106012	0.00782163	0.00170967	0.00759923	0.000924733	0.0027714	0.00161908	0.155199	0.000198879	0.00830402	0.000501729	0.000929397	6.28446e-05	0.000226911	4.08769e-06	1.61832e-05	0.188949	0.155199	0.0715235	0.978978	0.102002	0.477704	0.0479533	0.18653	0.0759937	22.714	0.014833	0.0505948	0.0749778	0.0920459	0.00690852	0.0166617	0.000203192	0.00203192	2
					nzgw587	Pseudomonadota	0.154949	0.0146367	0.00116135	1.9394e-05	0	3.01896e-06	4.32909e-06	2.77672e-06	2.72436e-06	3.33495e-05	0.00058603	0.000157977	1.84837e-06	1.10688e-05	0	0	0.17157	0.154949	9.46107	1.65797	0.0627072	0.00110335	0	0.000183892	0.000183892	0.000367784	0.000183892	0.000183892	0.0792575	0.0141597	0.000183892	0.000735569	0	0	2
					nzgw515	Planctomycetota	0.0022136	0.000537352	0.154272	0.0917435	0.00293093	0.00881837	0.000112556	0.00120232	0.000228847	0.01384	0.00176897	0.00931243	0	0	0	0	0.286981	0.154272	0.0688792	0.0310191	4.24502	2.65986	0.0700975	0.273736	0.00243654	0.0811557	0.00787191	0.038891	0.121921	0.425364	0	0	0	0	2
					nzgw112	Actinomycetota	0.00112336	0.00088801	0.0417916	0.154076	6.66121e-05	0.000277744	4.32909e-05	0.000208254	0.00010625	0.0035684	0.00013325	0.00023594	5.17544e-05	0.000691802	0	6.47327e-06	0.203269	0.154076	0.0729006	0.106908	2.39829	9.31622	0.00332255	0.0179808	0.00195444	0.0293166	0.00762231	0.0209125	0.0191535	0.022476	0.00547243	0.048861	0	0.000781776	2
					nzgw608	Verrucomicrobiota	0.000668598	7.46773e-05	0.00343297	0.000410507	0.0112888	0.00371936	0.00062339	0.000442886	0.0863133	0.118124	0.152768	0.0509794	1.4787e-05	3.32065e-05	0	8.09159e-06	0.428901	0.152768	0.0240664	0.00498674	0.109275	0.0137677	0.312322	0.133558	0.0156107	0.034582	3.43456	0.383979	12.18	2.69371	0.000867259	0.00130089	0	0.000542037	3
					nzgw583	Pseudomonadota	3.0117e-06	0	3.40572e-06	0	0.0104464	0.152482	0.000194809	4.02624e-05	3.54167e-05	6.6699e-05	0.000104697	2.05165e-05	0	0	0	0	0.163397	0.152482	0.000179522	0	0.000179522	0	0.478605	9.06728	0.00807848	0.00520613	0.00233378	0.000359043	0.0138232	0.00179522	0	0	0	0	1
					nzgw582	Pseudomonadota	0	0	1.70286e-05	9.69702e-06	0.00981941	0.151808	0.000744604	0.000444275	5.44873e-06	3.33495e-05	6.79849e-06	0	0	0	0	1.61832e-06	0.162891	0.151808	0	0	0.000730619	0.000438372	0.366186	7.34784	0.0251333	0.0467596	0.000292248	0.000146124	0.000730619	0	0	0	0	0.000146124	1
					nzgw386	Patescibacteria	0.151781	0.0109305	0.0652537	0.00137698	0.000685713	0.000301896	0.000268404	5.4146e-05	0.00576476	0.0116056	0.00629676	0.00506757	0	0	0	0	0.259387	0.151781	20.1147	2.6873	7.64722	0.170027	0.0698467	0.0399124	0.0247457	0.0155658	0.844547	0.138895	1.84834	0.985837	0	0	0	0	6
					nzgw578	Pseudomonadota	2.71053e-05	3.24684e-06	6.81145e-06	0	0.147644	0.0156473	0.0494209	0.00348756	0.000574841	0.000466893	0.000594188	0.00023594	0	0	0	0	0.218109	0.147644	0.00204672	0.000454827	0.000454827	0	8.56893	1.17868	2.59615	0.571262	0.0479842	0.00318379	0.0993796	0.0261525	0	0	0	0	3
					nzgw255	Myxococcota	2.10819e-05	0	8.51431e-05	0	0.00825207	0.000975123	0.145722	0.00590052	0.000185257	0.000233446	2.17552e-05	1.43615e-05	4.80576e-05	2.76721e-06	0	1.61832e-06	0.161463	0.145722	0.000742982	0	0.00265351	0	0.223531	0.0342833	3.57279	0.451096	0.00721754	0.000742982	0.00169824	0.000742982	0.00275965	0.00010614	0	0.00010614	1
					nzgw146	Bacteroidota	6.0234e-06	6.49368e-06	2.04343e-05	0	6.26938e-05	0.000108682	0.144834	0.0164687	5.17629e-05	0.000200097	0.000296414	0.000182597	0	0	0	0	0.162238	0.144834	0.000252952	0.000505903	0.000758855	0	0.00202361	0.00455313	4.23138	1.50026	0.00240304	0.000758855	0.0275717	0.0112564	0	0	0	0	2
					nzgw129	Bacteroidota	3.0117e-06	0	0	0	1.17551e-05	6.03791e-06	0	0	0	0	1.3597e-06	4.1033e-06	0.142731	0.00438049	0.00473763	0.000417526	0.152293	0.142731	0.000171362	0	0	0	0.000514086	0.000342724	0	0	0	0	0.000171362	0.000342724	13.2326	0.271266	0.198608	0.0442114	1
					nzgw143	Bacteroidota	1.80702e-05	2.27279e-05	3.40572e-06	0	2.35102e-05	9.05687e-06	0	1.38836e-06	1.08975e-05	0	6.79849e-06	8.20659e-06	0.142729	0.00110688	0.00097287	0.000195816	0.145109	0.142729	0.000477314	0.00111373	7.95523e-05	0	0.000477314	0.000238657	0	7.95523e-05	0.000318209	0	0.000397762	0.000318209	6.14295	0.0318209	0.0189335	0.00962583	1
					nzgw547	Pseudomonadota	0.140598	0.0969603	0.00782635	0.0209747	1.17551e-05	2.71706e-05	4.32909e-06	2.36021e-05	3.54167e-05	0.000300145	3.26328e-05	2.25681e-05	1.84837e-05	2.76721e-05	8.58415e-05	3.23664e-06	0.266952	0.140598	5.94045	7.60002	0.292416	0.825713	0.000381744	0.00114523	0.000127248	0.00216322	0.00165423	0.00114523	0.00305395	0.00139973	0.00127248	0.00127248	0.00267221	0.000254496	3
					nzgw332	Omnitrophota	3.0117e-06	0	1.02172e-05	0	0.139791	0.0134404	0.103024	0.00519524	1.08975e-05	3.33495e-05	1.49567e-05	2.05165e-06	1.84837e-06	0	0	0	0.261527	0.139791	0.000149167	0	0.000447501	0	5.32168	0.664091	3.54988	0.558183	0.000596668	0.000149167	0.00164084	0.000149167	0.000149167	0	0	0	2
					nzgw121	Bacteroidota	0	0	0.000211155	6.46468e-06	0.00637126	0.00193515	0.00200004	0.000108292	0.086583	0.0569943	0.139682	0.0464124	0.000168202	1.66032e-05	0	6.47327e-06	0.340495	0.139682	0	0	0.00649264	0.00020944	0.170275	0.0671256	0.0483807	0.00816817	3.32811	0.178967	10.7579	2.36898	0.00952953	0.00062832	0	0.00041888	3
					nzgw530	Pseudomonadota	0.00015962	9.90286e-05	0.000153258	7.11115e-05	0.000274285	0.000141891	0.137704	0.00507167	0.000253366	0.000500242	0.00031681	0.000242095	3.88158e-05	4.42753e-05	1.22631e-05	1.45649e-05	0.145097	0.137704	0.00593836	0.00683472	0.00504201	0.00246498	0.00784312	0.0052661	3.56403	0.409299	0.0104201	0.00168067	0.0261064	0.0132213	0.00235294	0.00179271	0.000336134	0.0010084	1
					nzgw133	Bacteroidota	9.0351e-06	0	0	3.23234e-06	4.3102e-05	6.03791e-05	5.19491e-05	1.66603e-05	5.44873e-06	3.33495e-05	1.49567e-05	1.23099e-05	0.000524937	5.81114e-05	0.000662206	0.137107	0.138603	0.137107	0.000266094	0	0	8.86981e-05	0.000975679	0.00177396	0.00106438	0.00106438	0.000177396	8.86981e-05	0.000975679	0.000532189	0.0251903	0.00186266	0.0143691	7.51468	1
					nzgw70	Acidobacteriota	0.000255995	0.000319814	0.000504047	0.000921217	0.0355905	0.135255	0.00118184	0.00308354	0.000653848	0.0102049	0.000571073	0.000488292	0.000312375	0.000611553	2.86138e-05	2.26565e-05	0.190006	0.135255	0.00708015	0.0164093	0.0123278	0.0237393	0.756577	3.73182	0.0227398	0.185	0.019991	0.0254885	0.0349843	0.0198244	0.014077	0.0184084	0.000583071	0.00116614	2
					nzgw111	Actinomycetota	0.00042465	8.76646e-05	0.132544	0.0195169	0	6.03791e-06	0	2.77672e-06	0	3.33495e-05	0	0	0	2.76721e-06	0	0	0.152618	0.132544	0.0197329	0.00755728	5.44656	0.845016	0	0.000279899	0	0.000279899	0	0.00013995	0	0	0	0.00013995	0	0	2
					nzgw147	Bacteroidota	0.00191243	0.00183609	0.00223756	0.000659397	0.0422595	0.0225003	0.0200047	0.0112707	0.00464504	0.00236781	0.00864904	0.00553124	0.131528	0.0025735	0.00658527	0.00631144	0.270872	0.131528	0.0479176	0.0853462	0.0495778	0.015394	0.813845	0.56241	0.348705	0.612591	0.128661	0.00535772	0.480006	0.203442	5.36972	0.0701786	0.121567	0.294297	2
					nzgw9	Thermoproteota	0.00865262	0.0017192	0.00287103	0.00198466	0.0116924	0.0188715	0.0180437	0.00879803	0.0290826	0.130563	0.0470333	0.0249686	0.000314223	0.000705638	8.17538e-06	1.29465e-05	0.305322	0.130563	1.0504	0.387183	0.308211	0.224486	1.09099	2.28544	1.52387	2.31688	3.90291	1.43137	12.6469	4.44949	0.062154	0.093231	0.000731223	0.00292489	9
					nzgw214	Elusimicrobiota	0.000210819	9.74051e-06	0.000384847	3.23234e-06	0.0258142	0.00661152	0.0570661	0.00799833	0.00112789	0.00176752	0.000686648	0.000432898	0.128857	0.00252923	0.0302612	0.00198406	0.265746	0.128857	0.0130738	0.00112061	0.0211048	0.000186768	1.23043	0.409023	2.46198	1.07597	0.0773221	0.00989872	0.094318	0.0394081	13.0204	0.170706	1.38265	0.228978	5
					nzgw561	Pseudomonadota	3.0117e-06	2.59747e-05	3.40572e-06	0.000226264	9.01223e-05	4.52844e-05	0.000246758	2.91555e-05	2.17949e-05	3.33495e-05	2.03955e-05	6.15495e-06	0.000432519	5.53442e-06	0.128362	0.046559	0.17611	0.128362	0.000210169	0.0033627	0.000210169	0.0147118	0.00483388	0.00315253	0.0119796	0.00441354	0.00168135	0.000210169	0.00315253	0.000630506	0.0491795	0.000420337	6.59971	6.04655	2
					nzgw252	Myxococcota	0	0	9.8766e-05	0	0.127864	0.0102826	0.0200827	0.00065947	0.00023702	0.000100048	0.000231149	8.82209e-05	0.000303133	8.30162e-06	0.000179858	8.09159e-06	0.160143	0.127864	0	0	0.00367974	0	4.14059	0.432179	0.588631	0.0602716	0.0110392	0.000380663	0.0215709	0.00545616	0.0208096	0.000380663	0.00558305	0.000634438	1
					nzgw135	Bacteroidota	6.0234e-06	1.62342e-06	0	0	4.70203e-05	6.03791e-05	3.03037e-05	4.16507e-06	2.72436e-06	0	1.22373e-05	2.05165e-06	0.000548966	0.0030882	0.00488888	0.12708	0.135773	0.12708	0.000169653	8.48267e-05	0	0	0.00101792	0.00169653	0.000593787	0.00025448	8.48267e-05	0	0.00076344	8.48267e-05	0.0251935	0.0946666	0.101453	6.6611	1
					nzgw548	Pseudomonadota	2.10819e-05	9.74051e-06	6.81145e-06	0	0.000109714	1.20758e-05	1.29873e-05	1.38836e-06	4.63142e-05	6.6699e-05	1.3597e-05	0	0.000467638	5.53442e-06	0.125741	0.0164632	0.142978	0.125741	0.00173745	0.00148924	0.000496414	0	0.0069498	0.000992828	0.000744621	0.000248207	0.00421952	0.000496414	0.00248207	0	0.0627964	0.000496414	7.6351	2.52501	2
					nzgw65	Thermoplasmatota	0.0597792	0.00568034	0.125368	0.00171637	0.000195918	6.9436e-05	0.000233771	0.000126341	0.000182532	0.000200097	0.000103337	9.64275e-05	0.000157112	1.93705e-05	7.35784e-05	3.5603e-05	0.194038	0.125368	4.92468	0.868127	9.13308	0.131745	0.0124054	0.00570647	0.0133978	0.0225778	0.0166232	0.00148864	0.0188562	0.011661	0.0210891	0.00173675	0.00446593	0.00545836	3
					nzgw144	Bacteroidota	0.00297556	0.00181985	0.00493489	0.0103079	0.00154383	0.00579036	0.000160176	0.000967686	0.000427725	0.0463891	7.75028e-05	0.000231836	0.00597578	0.124571	1.63508e-05	8.41525e-05	0.206274	0.124571	0.148512	0.168504	0.217808	0.479357	0.0592244	0.288306	0.00556168	0.10477	0.0235996	0.209089	0.008568	0.0169857	0.485971	6.76676	0.000601263	0.00781642	1
					nzgw191	Cyanobacteriota	3.0117e-06	0	1.36229e-05	0	0.0956276	0.0110675	0.12399	0.00659609	2.9968e-05	0	3.94313e-05	8.20659e-06	2.03321e-05	0	4.08769e-06	0	0.237399	0.12399	0.000233055	0	0.00093222	0	5.68771	0.85438	6.67493	1.10724	0.00256361	0	0.0067586	0.00093222	0.00256361	0	0.000233055	0	4
					nzgw116	Bacteroidota	0	0	1.02172e-05	1.29294e-05	0.000172408	9.05687e-06	3.89618e-05	4.16507e-06	0	0	4.0791e-06	6.15495e-06	0.122804	0.00625112	0.014589	0.000949953	0.144852	0.122804	0	0	0.000355113	0.000473484	0.00520833	0.000355113	0.00106534	0.000355113	0	0	0.000355113	0.000355113	7.86445	0.2674	0.422466	0.0694838	1
					nzgw520	Pseudomonadota	0.001801	0.000827944	0.00890256	0.000494548	0.119616	0.00518959	0.0192645	0.00141613	0.00378687	0.0147071	0.0156297	0.0106009	0.000698684	0.000785887	0.00246897	0.000129465	0.20632	0.119616	0.086358	0.0736498	0.377491	0.0220949	4.40845	0.248243	0.642631	0.1473	0.200732	0.0636854	1.66001	0.746174	0.0545875	0.0410128	0.0872245	0.0115529	3
					nzgw256	Myxococcota	6.0234e-06	0	3.06515e-05	0	0.000184163	0.00125891	7.79237e-05	4.16507e-06	0.101107	0.0851079	0.11752	0.0401754	1.84837e-06	0	0	3.23664e-06	0.345477	0.11752	0.000221243	0	0.000995593	0	0.00519921	0.0461291	0.00199119	0.000331864	4.10538	0.282306	9.56112	2.16619	0.000110621	0	0	0.000221243	3
					nzgw516	Planctomycetota	0.00172269	0.00056982	0.0202879	0.00939318	0.00930219	0.00327859	0.0153943	0.00277949	0.0508121	0.11679	0.037699	0.0245644	1.84837e-06	0	0	1.61832e-06	0.292597	0.11679	0.051983	0.0318986	0.541368	0.264095	0.215747	0.0986949	0.323167	0.18194	1.69499	0.318259	2.51972	1.0881	9.08793e-05	0	0	9.08793e-05	3
					nzgw612	Verrucomicrobiota	0.116077	0.0178982	0.026803	0.0557417	0.000109714	0.000458882	5.62782e-05	0.000519246	0.00137308	0.0833737	0.000422866	0.0016208	0	0	0	0	0.304455	0.116077	7.4954	2.14407	1.53051	3.35369	0.00544526	0.02956	0.00252815	0.0727331	0.0980146	0.486184	0.0604812	0.153634	0	0	0	0	4
					nzgw524	Pseudomonadota	0.077985	0.116045	0.00758114	0.0333157	0.000117551	6.9436e-05	4.762e-05	0.000105515	1.08975e-05	0.000466893	2.17552e-05	3.07747e-05	7.39348e-06	3.32065e-05	4.08769e-06	6.47327e-06	0.235849	0.116045	3.27454	9.03956	0.281498	1.30342	0.00379378	0.00290856	0.00139105	0.00961091	0.000505837	0.00177043	0.00202335	0.00189689	0.000505837	0.00151751	0.000126459	0.000505837	3
					nzgw560	Pseudomonadota	0.115785	0.0160475	0.0556768	0.00152243	7.83672e-06	0	0	0	2.72436e-06	0	1.3597e-06	0	1.84837e-06	2.76721e-06	0	0	0.189048	0.115785	7.23855	1.86118	3.07805	0.0886814	0.000376566	0	0	0	0.000188283	0	0.000188283	0	0.000188283	0.000188283	0	0	3
					nzgw387	Patescibacteria	0.00661671	0.000423712	0.0168856	0.000698186	0.0989504	0.0224912	0.0293989	0.00289195	0.0881959	0.114756	0.080626	0.050407	0.000728258	6.91802e-05	3.27015e-05	1.29465e-05	0.513184	0.114756	0.965204	0.114665	2.17819	0.0948949	11.0944	3.273	2.98348	0.915121	14.2224	1.51173	26.0509	10.7939	0.173095	0.0109832	0.00351463	0.00351463	10
					nzgw266	Nitrospinota	1.80702e-05	0	6.81145e-06	3.23234e-06	0.000905142	0.11271	0.000121215	2.63788e-05	0	0	4.0791e-06	1.84648e-05	0	0	1.22631e-05	1.61832e-05	0.113842	0.11271	0.00101624	0	0.000338746	0.000169373	0.0391251	6.32337	0.00474244	0.00321808	0	0	0.000508119	0.00152436	0	0	0.000508119	0.00169373	1
					nzgw425	Patescibacteria	0.00134924	6.9807e-05	0.000592596	9.69702e-06	0.0109714	0.00696775	0.00272733	0.000551178	0.0510137	0.112688	0.044163	0.0483902	0.000131234	8.30162e-06	0	1.61832e-06	0.279635	0.112688	0.30413	0.029191	0.118122	0.00203658	1.90081	1.56681	0.427682	0.269508	12.7117	2.29387	22.0494	16.0116	0.0481991	0.00203658	0	0.000678861	6
					nzgw271	Nitrospirota	0	0	3.40572e-06	0	0.00460016	0.000742664	1.73164e-05	4.16507e-06	0.000158013	0.000133398	0.000163164	8.61692e-05	0.0117797	0.000285022	0.112616	0.00369462	0.134284	0.112616	0	0	0.000161908	0	0.19008	0.0398294	0.000647632	0.000485724	0.00939066	0.000647632	0.019429	0.00680013	1.03184	0.0166765	4.46056	0.369636	2
					nzgw609	Verrucomicrobiota	0.000150585	2.27279e-05	0.000105577	0	0.00393795	0.000516242	0.00219918	0.000133282	0.000160738	0.000166747	0.000156365	5.12912e-05	0.112185	0.00466828	0.0407747	0.00963547	0.174864	0.112185	0.0110191	0.00308534	0.00683183	0	0.221483	0.0376852	0.111954	0.0211566	0.0130025	0.00110191	0.0253439	0.00550954	13.3758	0.371784	2.19831	1.31215	3
					nzgw408	Patescibacteria	0.111593	0.012674	0.0387197	0.00120243	7.83672e-05	2.41517e-05	0	2.77672e-06	2.72436e-06	3.33495e-05	4.0791e-06	2.05165e-06	1.84837e-06	0	2.45261e-05	1.61832e-05	0.164379	0.111593	11.6158	2.44743	3.56409	0.116619	0.00626984	0.00250793	0	0.000626984	0.000313492	0.000313492	0.000940475	0.000313492	0.000313492	0	0.00188095	0.00313492	3
					nzgw177	Desulfobacterota_B	0.00713171	0.0228269	0.00421969	0.00949662	0.00319738	0.00390955	0.00498279	0.111556	0.000975323	0.0114722	0.001633	0.00337291	0.000334555	0.000528537	0.00148383	0.000699113	0.18782	0.111556	0.319496	1.89715	0.167169	0.396402	0.110097	0.174725	0.155296	10.8412	0.0483023	0.0464133	0.162042	0.221813	0.024421	0.0257702	0.0489769	0.0582865	2
					nzgw513	Planctomycetota	1.80702e-05	0	0	0	0.00412212	0.00052228	0.00202602	0.000180487	0.000160738	6.6699e-05	0.000145488	5.53945e-05	0.109573	0.0246392	0.0410486	0.0299114	0.21247	0.109573	0.00140146	0	0	0	0.245722	0.0404087	0.109314	0.0303649	0.013781	0.000467153	0.0249927	0.00630656	13.8466	2.07976	2.34557	4.31719	4
					nzgw333	Omnitrophota	6.0234e-06	0	3.40572e-06	0	0.026445	0.00312764	0.109513	0.00518274	0.00290145	0.00153408	0.00306204	0.00121868	0.00241397	8.30162e-06	0.000122631	1.61832e-06	0.155541	0.109513	0.000525427	0	0.000262713	0	1.77305	0.272171	6.64586	0.980709	0.27979	0.0120848	0.59163	0.156052	0.343104	0.00078814	0.0078814	0.000262713	3
					nzgw178	Desulfobacterota_B	0.00817677	0.0172391	0.0111674	0.023803	0.000376163	0.00126796	0.000727288	0.109249	0.00301315	0.0848745	0.00625733	0.0144333	8.68734e-05	0.000105154	0	1.61832e-06	0.280778	0.109249	0.457175	1.78812	0.552146	1.24001	0.0161653	0.0707232	0.0282893	13.2503	0.186238	0.428549	0.774924	1.18461	0.00791426	0.00639876	0	0.000168388	5
					nzgw610	Verrucomicrobiota	1.80702e-05	6.49368e-06	0.000248618	0.000126061	0.000148898	6.64171e-05	0.000147189	4.30391e-05	0.000675642	0.000800388	0.000460938	0.00033647	0.000367826	0.000110688	0.0826981	0.10924	0.195495	0.10924	0.00114503	0.000763352	0.0139312	0.00744268	0.00725185	0.00419844	0.00648849	0.00591598	0.0473278	0.00458011	0.0646941	0.0312974	0.0379768	0.00763352	3.86084	12.8819	2
					nzgw207	Eisenbacteria	0.106647	0.0176206	0.0219601	0.0224971	0.000497632	0.00196836	0.000904781	0.00610878	3.81411e-05	0.00233446	0.000184919	0.000313902	0.000659868	0.00897959	3.27015e-05	9.06258e-05	0.190839	0.106647	4.7951	1.46977	0.873141	0.942472	0.0171974	0.088289	0.0283012	0.595816	0.00189578	0.00947888	0.0184161	0.0207181	0.0483423	0.439414	0.0010833	0.00758311	4
					nzgw195	Cyanobacteriota	0.106361	0.00583944	0.0576691	0.000562427	0	0	4.32909e-06	1.38836e-06	0	6.6699e-05	0	0	2.40288e-05	2.76721e-06	0	0	0.170531	0.106361	3.44308	0.350684	1.65086	0.0169639	0	0	9.74935e-05	9.74935e-05	0	0.000194987	0	0	0.00126742	9.74935e-05	0	0	2
					nzgw138	Bacteroidota	0	0	0	6.46468e-06	0	6.03791e-06	0.106214	0.00989761	2.9968e-05	6.6699e-05	0.000112855	6.56528e-05	0	0	0	0	0.1164	0.106214	0	0	0	0.00031802	0	0.00031802	3.90132	1.13358	0.00174911	0.00031802	0.0131978	0.00508833	0	0	0	0	2
					nzgw538	Pseudomonadota	0.105151	0.0208837	0.00173692	0.000546266	0.000415346	0.000250573	0.000341998	0.000665024	0.000648399	0.00106718	0.000605066	0.000504706	3.69674e-05	1.66032e-05	2.86138e-05	3.23664e-06	0.132901	0.105151	6.89974	2.5422	0.100787	0.0333979	0.0209478	0.0164025	0.0156121	0.0946605	0.0470338	0.00632387	0.0879413	0.0486148	0.00395242	0.00118573	0.00138335	0.000395242	2
					nzgw253	Myxococcota	3.0117e-06	0	0	0	0.000160653	3.01896e-05	1.73164e-05	1.38836e-06	0	0	2.7194e-06	0	0.104827	0.000633691	0.000237086	0.000184488	0.106097	0.104827	7.816e-05	0	0	0	0.00320456	0.0007816	0.00031264	7.816e-05	0	0	0.00015632	0	4.43269	0.0178986	0.00453328	0.00891024	1
					nzgw119	Bacteroidota	2.71053e-05	1.46108e-05	3.40572e-05	2.26264e-05	0.00472946	0.00251781	0.000229442	1.80487e-05	0.0431594	0.0670658	0.104108	0.038175	1.10902e-05	5.53442e-06	0	1.61832e-06	0.26012	0.104108	0.00121543	0.00121543	0.00135048	0.000945334	0.163003	0.11263	0.00715753	0.00175562	2.13943	0.271581	10.3402	2.51283	0.000810287	0.000270096	0	0.000135048	3
					nzgw360	Patescibacteria	0	0	6.81145e-06	0	7.83672e-06	0	0	0	0	0	1.3597e-06	0	6.28446e-05	5.53442e-06	0.103345	0.00924869	0.112678	0.103345	0	0	0.000772798	0	0.000772798	0	0	0	0	0	0.000386399	0	0.0131376	0.000772798	9.76893	2.20827	2
					nzgw512	Planctomycetota	0.00154199	0.00063638	0.000558539	0.000122829	0.000278204	0.000875498	0.000311695	8.33015e-05	3.26924e-05	0.000100048	4.35103e-05	1.84648e-05	0.00478173	0.00405396	0.0258424	0.102451	0.141732	0.102451	0.0879346	0.067325	0.0281666	0.0065264	0.0121941	0.0498067	0.0123658	0.0103048	0.00206097	0.000515242	0.00549592	0.00154573	0.44431	0.25161	1.08579	10.8728	2
					nzgw105	Actinomycetota	0.00186123	0.000795475	0.00979486	0.00117657	0.101975	0.0181379	0.0150566	0.00240047	0.00501011	0.041887	0.0239837	0.0280953	0.000251378	1.3836e-05	2.04385e-05	8.09159e-06	0.250468	0.101975	0.0966371	0.0766216	0.449722	0.0569189	4.06955	0.939475	0.543857	0.270365	0.287566	0.196402	2.75822	2.14134	0.0212664	0.000781853	0.000781853	0.000781853	4
					nzgw418	Patescibacteria	1.20468e-05	0	3.40572e-06	0	3.91836e-06	0.00160005	0	2.77672e-06	0.0382909	0.101516	0.0372625	0.0513302	3.69674e-06	0	0	3.23664e-06	0.230029	0.101516	0.00293767	0	0.000734416	0	0.000734416	0.389241	0	0.00146883	10.3222	2.23556	20.1267	18.3744	0.00146883	0	0	0.00146883	4
					nzgw249	Myxococcota	0	0	0	0	5.09387e-05	0	0	1.38836e-06	0	3.33495e-05	8.15819e-06	0	0.100692	0.0056119	0.00915234	0.000694258	0.116244	0.100692	0	0	0	0	0.00105859	0	0	8.143e-05	0	8.143e-05	0.00048858	0	4.43598	0.16514	0.182322	0.0349335	1
					nzgw226	Bacillota_B	0.000277076	1.62342e-05	8.85488e-05	2.26264e-05	0.00532897	0.0122902	0.000393948	0.00038041	0.000501283	0.000733689	0.000533002	0.000131306	0.00100367	3.59737e-05	0.0188483	0.0987886	0.139374	0.0987886	0.0125261	0.00136153	0.00353999	0.000953073	0.185169	0.55428	0.01239	0.037306	0.0250522	0.00299537	0.0533721	0.00871381	0.0739313	0.00176999	0.627803	8.31134	1
					nzgw125	Bacteroidota	0	0	0	0	9.01223e-05	3.32085e-05	3.46328e-05	2.77672e-06	1.08975e-05	0	2.44746e-05	1.02582e-05	0.000711623	4.15081e-05	0.0443187	0.0980296	0.143308	0.0980296	0	0	0	0	0.00328113	0.00156924	0.00114126	0.000285316	0.000570631	0	0.00256784	0.000713289	0.0549233	0.00213987	1.5467	8.6415	2
					nzgw276	Nitrospirota	0.000310205	0.00031819	0.000286081	0.000365254	0.00465501	0.000848327	0.00700015	0.00414286	0.000683816	0.00396859	0.000704324	0.000631908	0.0976993	0.0441591	0.00436565	0.000899785	0.171039	0.0976993	0.0199708	0.0380027	0.0162869	0.0219097	0.230343	0.0544835	0.313522	0.578572	0.0486667	0.0230731	0.100436	0.0597185	10.2485	3.09412	0.207076	0.107804	2
					nzgw173	Bdellovibrionota	0.0002831	9.74051e-06	0.000129418	0	0.0574353	0.00814213	0.095357	0.00611988	0.0049311	0.00380184	0.00585214	0.00240453	0.000393703	0	2.04385e-05	0	0.18488	0.095357	0.0203918	0.0013016	0.00824349	0	3.17982	0.585071	4.7784	0.956245	0.39265	0.0247305	0.933683	0.254247	0.0462069	0	0.00108467	0	4
					nzgw67	Acidobacteriota	0.000153597	2.59747e-05	0.000115795	3.55557e-05	0.00279771	0.000292839	0.000705642	0.000115234	8.17309e-05	0.000533592	8.29416e-05	6.36011e-05	0.0928584	0.00685991	0.0215299	0.00932637	0.135579	0.0928584	0.00525157	0.00164755	0.00350104	0.00113269	0.0735219	0.00998827	0.0167844	0.00854667	0.00308916	0.00164755	0.00628128	0.00319213	5.1731	0.255267	0.542353	0.593427	1
					nzgw151	Bacteroidota	8.43276e-05	8.1171e-06	7.83317e-05	6.46468e-06	0.00345599	0.00103248	0.00118617	6.52528e-05	0.0559557	0.0351504	0.0917402	0.0269997	0.00231786	4.98097e-05	3.67892e-05	4.85495e-06	0.218172	0.0917402	0.00414879	0.000740856	0.00340794	0.000296342	0.130687	0.0506746	0.0405989	0.00696405	3.04329	0.156172	9.99726	1.94993	0.185807	0.00266708	0.00133354	0.000444514	3
					nzgw257	Myxococcota	0	0	1.02172e-05	3.23234e-06	3.91836e-06	0.000902668	0	1.38836e-06	0.0831122	0.0672659	0.0914166	0.0311174	1.84837e-06	5.53442e-06	0	0	0.273841	0.0914166	0	0	0.000237899	7.92997e-05	7.92997e-05	0.0237106	0	7.92997e-05	2.4192	0.159948	5.33156	1.20274	7.92997e-05	0.000158599	0	0	3
					nzgw322	Omnitrophota	6.0234e-06	0	3.40572e-06	0	0.00188081	0.000181137	0.00149354	8.19131e-05	0.000152564	0.000200097	0.00013461	5.33429e-05	0.0912467	0.00265375	0.0129375	0.00147591	0.112501	0.0912467	0.000549015	0	0.000274508	0	0.131764	0.0164705	0.0947052	0.016196	0.0153724	0.00164705	0.0271763	0.0071372	13.5513	0.263253	0.868817	0.250351	2
					nzgw168	Bdellovibrionota	8.43276e-05	6.65602e-05	8.17374e-05	3.23234e-06	0.0909922	0.0165348	0.0462607	0.00417063	0.000179808	0.000500242	0.000209394	0.000141564	0.00072641	0	4.90523e-05	1.61832e-06	0.160002	0.0909922	0.00441344	0.00646254	0.00378295	0.000157623	3.66032	0.8633	1.68436	0.473499	0.0104031	0.00236434	0.0242739	0.010876	0.0619458	0	0.00189147	0.000157623	3
					nzgw611	Verrucomicrobiota	1.50585e-05	4.87026e-06	0	0	9.7959e-05	7.84929e-05	6.06073e-05	5.55343e-06	5.44873e-06	0	2.99134e-05	4.1033e-06	0.000761529	9.96195e-05	0.00122222	0.0909123	0.0932976	0.0909123	0.000543534	0.00032612	0	0	0.00271767	0.00282637	0.00152189	0.000434827	0.000217413	0	0.00239155	0.000217413	0.0447872	0.00391344	0.0325033	6.10682	1
					nzgw155	Bacteroidota	3.0117e-06	0	0	0	4.70203e-05	2.71706e-05	2.16455e-05	5.55343e-06	1.08975e-05	3.33495e-05	1.63164e-05	2.05165e-06	0.000288346	2.49049e-05	0.00295131	0.0908653	0.0942969	0.0908653	0.000148857	0	0	0	0.00178629	0.00133971	0.000744286	0.000595429	0.000595429	0.000148857	0.00178629	0.000148857	0.0232217	0.00133971	0.107475	8.35803	1
					nzgw588	Pseudomonadota	0.0102157	0.00359263	0.0148251	0.00217213	0.0691748	0.00758966	0.0553128	0.0133796	0.0506786	0.0354172	0.0405544	0.0143061	0.0208626	0.00217503	0.0904565	0.00670631	0.437419	0.0904565	0.324697	0.211838	0.416688	0.0643268	1.68992	0.240651	1.22307	0.922496	1.78066	0.101659	2.85508	0.667486	1.08044	0.0752394	2.11828	0.396682	7
					nzgw554	Pseudomonadota	0.00627036	0.00367055	0.00233973	0.00125738	0.010752	0.0893762	0.000995692	0.00025407	0.000604809	0.00143403	0.000736957	0.000453414	6.83897e-05	0.00028779	0.000175771	0.000101954	0.118779	0.0893762	0.314676	0.34173	0.103834	0.0587939	0.414731	4.47454	0.0347625	0.0276588	0.0335533	0.00649907	0.0819185	0.0334022	0.00559222	0.0157187	0.00649907	0.0095219	1
					nzgw468	Patescibacteria	0.0892819	0.0116221	0.0309955	0.00611882	0.000270367	6.9436e-05	0.000255417	0.000466488	0	0	9.51789e-06	6.15495e-06	0.000480576	0.000182636	6.13154e-05	4.85495e-06	0.139825	0.0892819	10.0927	2.4373	3.09846	0.644477	0.0234913	0.00783042	0.0200867	0.114392	0	0	0.00238317	0.00102136	0.0885178	0.0224699	0.00510679	0.00102136	3
					nzgw302	Omnitrophota	6.0234e-06	0	3.06515e-05	0	0.08841	0.00854365	0.0419403	0.00207421	1.90706e-05	0	3.26328e-05	4.1033e-06	5.54511e-06	0	4.08769e-06	0	0.14107	0.08841	0.000402178	0	0.0018098	0	4.53717	0.569082	1.94815	0.300427	0.00140762	0	0.00482613	0.000402178	0.000603267	0	0.000201089	0	2
					nzgw432	Patescibacteria	0.0855745	0.00426635	0.0454017	0.000546266	0	0	0	1.38836e-06	2.72436e-06	3.33495e-05	2.7194e-06	0	0	0	0	0	0.135829	0.0855745	16.4264	1.51927	7.70677	0.0977004	0	0	0	0.000578109	0.000578109	0.000578109	0.00115622	0	0	0	0	0	3
					nzgw99	Actinomycetota	0.00250573	0.000409102	0.00269052	0.000808085	0.00330318	0.00104456	0.0224723	0.0849981	0.000841829	0.00383519	0.00167787	0.00141359	0.000223653	1.10688e-05	0.000261612	7.76793e-05	0.126574	0.0849981	0.0738503	0.0223681	0.0701223	0.0221906	0.0748267	0.0307118	0.460765	5.43421	0.0274276	0.0102077	0.109533	0.0611573	0.0107402	0.000355049	0.00568079	0.00426059	1
					nzgw559	Pseudomonadota	0.00132214	9.09115e-05	0.00185953	9.05055e-05	0.0150504	0.00288914	0.00164073	0.000134671	0.0677659	0.0466559	0.0849472	0.0295294	0.000203321	2.76721e-06	4.08769e-06	0	0.252187	0.0849472	0.0529946	0.00676014	0.0659113	0.00338007	0.463673	0.115526	0.0457516	0.0117095	3.00271	0.168883	7.54178	1.73748	0.0132788	0.000120717	0.000120717	0	3
					nzgw509	Planctomycetota	0.00224673	0.000207798	0.00629037	0.00168728	0.0609736	0.00891196	0.0668629	0.00571309	0.0624997	0.0846077	0.0764966	0.0287231	0.0031755	0.000351435	1.63508e-05	4.85495e-06	0.408769	0.0846077	0.0794682	0.0136353	0.196753	0.0556065	1.65765	0.314464	1.64529	0.438354	2.44381	0.270256	5.99314	1.49136	0.183011	0.0135288	0.000426103	0.000319577	5
					nzgw216	FCPU426	0	0	0	3.23234e-06	0.000101877	3.92464e-05	8.65819e-06	6.94179e-06	2.72436e-06	0.000100048	1.63164e-05	0	0.00654508	0.0839294	0.000245261	0.000150504	0.0911493	0.0839294	0	0	0	0.000166673	0.00433349	0.00216675	0.000333346	0.000833364	0.000166673	0.000500018	0.00200007	0	0.590188	5.05519	0.0100004	0.0155006	1
					nzgw511	Planctomycetota	9.0351e-06	3.24684e-06	0	0	1.17551e-05	3.32085e-05	1.29873e-05	1.38836e-06	0	0	6.79849e-06	2.05165e-06	0.00156002	0.000808025	0.050438	0.0824064	0.135293	0.0824064	0.000581363	0.000387575	0	0	0.000581363	0.00213166	0.000581363	0.000193788	0	0	0.000968938	0.000193788	0.163557	0.056586	2.39115	9.86786	2
					nzgw427	Patescibacteria	0.0011324	3.40918e-05	0.000548322	6.46468e-06	0.000830693	0.00140985	0.000363644	5.69227e-05	0.0502945	0.0823066	0.041619	0.0326068	5.91479e-05	5.53442e-06	0	1.61832e-06	0.211276	0.0823066	0.19614	0.0109547	0.0839857	0.0010433	0.11059	0.243611	0.0438186	0.0213877	9.63018	1.28743	15.9672	8.29058	0.0166928	0.0010433	0	0.00052165	4
					nzgw56	Nanoarchaeota	0.00040658	3.57152e-05	0.000200938	0	0.0805733	0.0118977	0.0756682	0.00524661	0.000185257	0.000133398	0.000119653	6.36011e-05	0.000182989	0	4.49646e-05	3.23664e-06	0.174762	0.0805733	0.041671	0.00679083	0.0182118	0	6.34727	1.21648	5.39532	1.16648	0.0209898	0.0012347	0.0271633	0.0095689	0.0305587	0	0.00339542	0.000617348	4
					nzgw23	Halobacteriota	0.0804757	0.0046511	0.0382429	0.000507477	7.83672e-06	0	0	4.16507e-06	2.72436e-06	6.6699e-05	0	0	0	2.76721e-06	0	0	0.123961	0.0804757	6.04425	0.648059	2.53998	0.0355132	0.000452397	0	0	0.000678596	0.000226199	0.000452397	0	0	0	0.000226199	0	0	2
					nzgw101	Actinomycetota	6.32457e-05	3.40918e-05	4.42744e-05	0.000177779	0.00239804	0.079151	0.000225113	0.000399847	6.53848e-05	0.00376849	6.93446e-05	5.94978e-05	3.32707e-05	5.81114e-05	0	1.61832e-06	0.0865491	0.079151	0.00562485	0.00562485	0.00348205	0.0147318	0.163924	7.02249	0.0139282	0.0771408	0.0064284	0.0302671	0.0136604	0.00776765	0.0048213	0.00562485	0	0.00026785	1
					nzgw114	Actinomycetota	3.0117e-06	0	0	0	0.000125388	3.32085e-05	0	2.63788e-05	1.08975e-05	0	5.43879e-06	2.05165e-06	0.00347494	0.0788516	0.000253437	0.00204717	0.0848335	0.0788516	0.00019514	0	0	0	0.00624447	0.00214654	0	0.00370765	0.000780558	0	0.000780558	0.00019514	0.366862	5.5605	0.0120987	0.246852	1
					nzgw213	Elusimicrobiota	0.0776477	0.0583246	0.00116476	0.000294143	3.91836e-06	1.50948e-05	5.62782e-05	0.000522023	1.08975e-05	0.000200097	2.85537e-05	0.000301592	1.4787e-05	0	4.08769e-06	3.23664e-06	0.138592	0.0776477	4.22483	5.88727	0.0560427	0.0149119	0.000163867	0.000819337	0.00213028	0.0616142	0.00065547	0.000983205	0.00344122	0.0240885	0.00131094	0	0.000163867	0.000327735	2
					nzgw118	Bacteroidota	5.11989e-05	2.59747e-05	3.06515e-05	1.29294e-05	0.000411428	0.000878517	0.000419922	4.99809e-05	0.0364874	0.0352504	0.0774634	0.0278799	0.00283725	0.000644759	6.94907e-05	0	0.182513	0.0774634	0.00276894	0.00260606	0.00146591	0.000651516	0.0171023	0.0473978	0.0157993	0.00586365	2.18144	0.172163	9.27938	2.21336	0.250019	0.0379508	0.00276894	0	3
					nzgw120	Bacteroidota	6.62574e-05	2.11044e-05	0.000902517	0.00157092	0.015313	0.00510204	0.00147622	0.000552567	0.0540024	0.0703007	0.077254	0.0323935	0	8.30162e-06	0	0	0.258963	0.077254	0.00350376	0.0020704	0.0422044	0.0774013	0.622396	0.269153	0.0543083	0.0633862	3.15689	0.335724	9.04878	2.51459	0	0.000477786	0	0	3
					nzgw164	Bdellovibrionota	0.0766056	0.00417056	0.0386073	0.000365254	0	3.01896e-06	0	1.38836e-06	0	0	2.7194e-06	0	3.14223e-05	8.30162e-06	2.45261e-05	0	0.11982	0.0766056	3.12244	0.315362	1.39157	0.0138715	0	0.000122757	0	0.000122757	0	0	0.000245514	0	0.00208687	0.000368271	0.000736541	0	2
					nzgw223	Bacillota	1.80702e-05	1.62342e-06	0	0	0.000105796	2.11327e-05	2.16455e-05	1.24952e-05	1.63462e-05	0	2.03955e-05	1.43615e-05	0.000633991	0.00401799	0.000572277	0.076116	0.0815721	0.076116	0.00139589	0.000232648	0	0	0.0062815	0.00162854	0.00116324	0.00209383	0.00139589	0	0.00348972	0.00162854	0.0797983	0.337805	0.0325707	10.9424	1
					nzgw460	Patescibacteria	9.0351e-06	0	6.81145e-06	0	0.000172408	3.01896e-05	9.52401e-05	1.38836e-05	8.17309e-06	0	1.90358e-05	6.15495e-06	0.0255999	0.0754369	0.000572277	9.70991e-05	0.102067	0.0754369	0.00217543	0	0.00145029	0	0.0319064	0.00725145	0.0159532	0.00725145	0.00217543	0	0.010152	0.00217543	10.0433	19.7682	0.10152	0.0435087	2
					nzgw122	Bacteroidota	0	0	3.40572e-06	3.23234e-06	3.91836e-05	0.000760777	0	2.77672e-06	0.00907213	0.00773708	0.0753422	0.0252373	0	8.30162e-06	0	1.61832e-06	0.118208	0.0753422	0	0	0.000154968	0.000154968	0.00154968	0.0390519	0	0.000309936	0.516043	0.0359526	8.58693	1.90626	0	0.000464904	0	0.000154968	2
					nzgw285	Omnitrophota	7.52925e-05	4.87026e-06	4.08687e-05	3.23234e-06	0.0752129	0.00838364	0.035057	0.00190205	0.00496379	0.00440213	0.00555573	0.00203934	9.24185e-06	0	0	0	0.13765	0.0752129	0.00636588	0.000763905	0.00305562	0.000254635	4.88772	0.707122	2.06203	0.34885	0.463945	0.0336118	1.04044	0.253107	0.00127318	0	0	0	4
					nzgw299	Omnitrophota	6.0234e-06	0	0	0	1.17551e-05	3.01896e-06	1.29873e-05	0	0.000204327	0.000166747	0.00022435	7.38593e-05	0.0752047	0.000470425	0.00234633	8.41525e-05	0.0788086	0.0752047	0.000425187	0	0	0	0.00063778	0.000212593	0.00063778	0	0.0159445	0.00106297	0.0350779	0.00765336	8.64979	0.0361409	0.122029	0.0110549	1
					nzgw324	Omnitrophota	6.0234e-06	0	6.81145e-06	0	0.035563	0.00496317	0.0751747	0.00459408	0.0105787	0.0100382	0.00833903	0.00393301	0.00030683	8.30162e-06	1.22631e-05	0	0.153524	0.0751747	0.000724179	0	0.000724179	0	3.28633	0.595275	6.28769	1.19815	1.40599	0.108989	2.2207	0.694126	0.0601069	0.00108627	0.00108627	0	5
					nzgw286	Omnitrophota	1.50585e-05	0	6.81145e-06	0	0.0150191	0.00180232	0.0750968	0.00425532	0.000751925	0.000767038	0.000610505	0.00019901	0.000425125	1.10688e-05	1.63508e-05	0	0.0989764	0.0750968	0.00144722	0	0.000578888	0	1.10944	0.172798	5.02099	0.887147	0.0798866	0.00665722	0.12996	0.0280761	0.0665722	0.00115778	0.00115778	0	3
					nzgw66	Thermoplasmatota	0	0	0	0	0.000188081	1.20758e-05	0	0	0	0	4.0791e-06	2.05165e-06	0.0745522	0.000813559	0.00269379	4.85495e-05	0.0783144	0.0745522	0	0	0	0	0.00840472	0.000700394	0	0	0	0	0.000525295	0.000175098	7.06242	0.0514789	0.11539	0.00525295	1
					nzgw597	CAKKQC01	0	0	3.40572e-06	0	0.000101877	1.50948e-05	8.65819e-06	1.11069e-05	2.72436e-06	0	1.22373e-05	4.1033e-06	0.00274298	0.0736631	0.000282051	0.000220091	0.0770674	0.0736631	0	0	0.000145516	0	0.00378342	0.000727582	0.000291033	0.00116413	0.000145516	0	0.00130965	0.000291033	0.215946	3.87364	0.0100406	0.0197902	1
					nzgw419	Patescibacteria	0.000180702	2.11044e-05	0.00042231	9.69702e-06	0.0114612	0.00611943	0.00204333	0.000713616	0.0325344	0.0736023	0.0262245	0.0340512	1.84837e-06	2.76721e-06	0	4.85495e-06	0.187393	0.0736023	0.0465987	0.0100964	0.0963041	0.00232994	2.27169	1.57426	0.366577	0.399196	9.2747	1.71406	14.9792	12.89	0.000776646	0.000776646	0	0.00232994	6
					nzgw54	Nanoarchaeota	9.0351e-06	0	1.02172e-05	0	0.00508211	0.000821156	0.00609104	0.000390129	0.00199151	0.00130063	0.00134338	0.0005601	0.0733877	0.000727776	0.00208063	9.87174e-05	0.0938941	0.0733877	0.00110455	0	0.00110455	0	0.477535	0.100146	0.518035	0.10346	0.269143	0.0143592	0.363766	0.100514	14.6184	0.0968325	0.187406	0.0224592	1
					nzgw347	Patescibacteria	0.000277076	1.78576e-05	0.000401875	1.9394e-05	0.0717256	0.0109709	0.0391653	0.00337232	0.00382228	0.00453553	0.00373237	0.00200241	0.00182989	2.76721e-05	0.000110368	1.61832e-06	0.142012	0.0717256	0.0386257	0.00461829	0.0495417	0.00251907	7.68526	1.52572	3.79833	1.0198	0.589042	0.0570989	1.15247	0.409768	0.415646	0.00419845	0.0113358	0.000419845	5
					nzgw528	Pseudomonadota	1.20468e-05	1.62342e-06	6.81145e-06	0	0.00151249	0.00152155	0.000471871	0.000306827	4.08655e-05	0.00226777	1.63164e-05	8.20659e-06	0.014835	0.0705915	0.0204752	0.012597	0.124665	0.0705915	0.000728037	0.000182009	0.000364019	0	0.0702556	0.0917327	0.019839	0.0402241	0.00273014	0.0123766	0.00218411	0.000728037	1.46081	4.64306	0.911685	1.41676	4
					nzgw126	Bacteroidota	1.50585e-05	1.29874e-05	0.000214561	4.52528e-05	0.00405159	0.00136457	0.000844173	6.38645e-05	0.0494009	0.039219	0.0690972	0.0259349	8.13283e-05	8.30162e-06	4.08769e-06	4.85495e-06	0.190363	0.0690972	0.000888813	0.0014221	0.011199	0.00248868	0.183807	0.0803487	0.0346637	0.00817708	3.22337	0.209049	9.03354	2.2471	0.00782156	0.000533288	0.000177763	0.000533288	3
					nzgw430	Patescibacteria	0.0690613	0.00474363	0.0386413	0.000439598	0	0	0	0	0	0	0	0	0	0	0	0	0.112886	0.0690613	15.6511	1.99435	7.74397	0.0928239	0	0	0	0	0	0	0	0	0	0	0	0	3
					nzgw60	Nanoarchaeota	0.00033731	1.62342e-05	0.000343978	5.17174e-05	0.00971362	0.0028499	0.00709106	0.000696956	0.0607588	0.062597	0.0684785	0.0371636	0.012129	0.000343134	0.00162281	7.76793e-05	0.264271	0.0684785	0.0424057	0.00378622	0.0382408	0.00605795	0.938604	0.357419	0.620183	0.190068	8.44403	0.710674	19.0685	6.85836	2.48452	0.0469491	0.150313	0.0181739	6
					nzgw234	Margulisbacteria	9.0351e-06	0	2.72458e-05	6.46468e-06	0.000521142	0.000108682	0.00266239	0.000227691	0.000446796	0.000366844	0.000388874	0.000184648	0.0676929	0.000835697	0.00241583	0.000121374	0.0760156	0.0676929	0.000515291	0	0.00137411	0.000343527	0.0228446	0.00618349	0.105635	0.0281692	0.0281692	0.0018894	0.0491244	0.0154587	6.2905	0.0518726	0.101512	0.0128823	1
					nzgw531	Pseudomonadota	0	0	0	0	5.09387e-05	2.11327e-05	8.65819e-06	0	0	3.33495e-05	0	0	0.00446197	0.00227188	0.0675777	0.0166056	0.0910312	0.0675777	0	0	0	0	0.003176	0.00171015	0.000488615	0	0	0.000244307	0	0	0.589758	0.200576	4.03889	2.50684	2
					nzgw153	Bacteroidota	1.20468e-05	1.62342e-06	0.000790128	0	0.00316212	0.000368313	0.00238966	0.000119399	0	3.33495e-05	2.7194e-06	0	0.0660645	0.000481494	0.00416536	0.000110046	0.0777007	0.0660645	0.000539007	0.000134752	0.0312624	0	0.108745	0.0164397	0.074383	0.0115887	0	0.000134752	0.000269504	0	4.8163	0.0234468	0.137312	0.00916312	1
					nzgw590	Pseudomonadota	0.0651371	0.00331015	0.0330866	0.000394346	0.000176326	2.71706e-05	0.000229442	1.9437e-05	3.81411e-05	6.6699e-05	3.53522e-05	1.23099e-05	3.69674e-06	0	0	0	0.102537	0.0651371	5.38066	0.507267	2.41692	0.0303514	0.0111952	0.00223904	0.0131855	0.00348295	0.00348295	0.000497565	0.00646834	0.00149269	0.000497565	0	0	0	2
					nzgw317	Omnitrophota	0	0	0	0	2.35102e-05	0	2.59746e-05	1.38836e-06	0	0	4.0791e-06	0	0.063595	0.000719474	0.0151163	0.000501679	0.0799874	0.063595	0	0	0	0	0.00163471	0	0.00163471	0.000272452	0	0	0.000817356	0	9.37399	0.0708375	1.00753	0.0844601	2
					nzgw93	Actinomycetota	0.000355381	0.000149355	0.00174033	0.000821015	0.000133224	9.05687e-05	0.0532738	0.0635341	0.000108975	0.000566941	0.000537081	0.000151822	3.69674e-06	2.76721e-06	4.08769e-06	1.61832e-06	0.121475	0.0635341	0.0120766	0.00941569	0.052298	0.0259955	0.00347971	0.00307033	1.25945	4.68349	0.00409378	0.00173986	0.0404261	0.00757349	0.000204689	0.000102344	0.000102344	0.000102344	2
					nzgw615	Verrucomicrobiota	0	0	0	0	1.95918e-05	9.05687e-06	3.89618e-05	5.55343e-06	0	0	0	4.1033e-06	0.000264317	2.49049e-05	0.0635104	0.00343083	0.0673078	0.0635104	0	0	0	0	0.000912001	0.000547201	0.0016416	0.000729601	0	0	0	0.0003648	0.0260832	0.0016416	2.83395	0.386688	1
					nzgw534	Pseudomonadota	0.0118872	0.0119354	0.0210269	0.00516205	0.0368992	0.00984482	0.0219961	0.0190205	0.0395196	0.0620968	0.0458749	0.0274552	0.00678167	0.000915946	0.00582087	0.00161832	0.327855	0.0620968	0.637976	1.18835	0.997939	0.258132	1.52212	0.527094	0.821271	2.21441	2.34469	0.300966	5.45343	2.16301	0.593042	0.0535014	0.230169	0.161636	8
					nzgw55	Nanoarchaeota	3.0117e-06	0	1.36229e-05	0	0.0212689	0.00322123	0.061919	0.00374024	0.000702886	0.000533592	0.000424226	0.000250301	0.00126983	1.10688e-05	1.63508e-05	3.23664e-06	0.0933775	0.061919	0.000419399	0	0.0016776	0	2.2765	0.447499	5.99866	1.12986	0.108205	0.00671038	0.130852	0.0511667	0.288127	0.0016776	0.0016776	0.000838798	3
					nzgw407	Patescibacteria	3.91521e-05	8.1171e-06	6.81145e-06	6.46468e-06	0.0209358	0.00478203	0.061655	0.0115956	9.26284e-05	0.000133398	0.000114215	8.20659e-05	0.00516065	0.000282255	0.000134894	6.47327e-06	0.105035	0.061655	0.00406884	0.00156494	0.000625976	0.000625976	1.6723	0.495773	4.45758	2.61408	0.0106416	0.00125195	0.026291	0.0125195	0.873863	0.0319248	0.0103286	0.00125195	4
					nzgw434	Patescibacteria	6.0234e-06	1.62342e-06	0.000466584	0	0.010078	0.00363482	0.00196108	0.000513693	0.0190542	0.0616299	0.0192683	0.0177365	0	0	0	0	0.134351	0.0616299	0.00147687	0.000738437	0.101166	0	1.89926	0.889078	0.334512	0.273222	5.16463	1.36463	10.4644	6.38379	0	0	0	0	6
					nzgw232	Lindowbacteria	0	0	0	0	0.000121469	1.20758e-05	0.000116886	1.11069e-05	1.90706e-05	6.6699e-05	8.15819e-06	2.05165e-06	0.0596321	0.0178513	0.000846152	0.000169923	0.078857	0.0596321	0	0	0	0	0.00449398	0.000579868	0.00391411	0.00115974	0.00101477	0.000289934	0.000869802	0.000144967	4.67693	0.935182	0.0300082	0.0152215	2
					nzgw620	Chlamydiota	4.81872e-05	1.62342e-05	3.7463e-05	1.9394e-05	7.83672e-05	5.13223e-05	0.000112556	2.49904e-05	0.000196154	0.000200097	0.000276019	0.000116944	0.000441761	1.93705e-05	0.0594718	0.023655	0.0847656	0.0594718	0.00410807	0.00256754	0.0028243	0.00154053	0.00513509	0.00436483	0.00667562	0.00462158	0.0184863	0.00154053	0.0521212	0.014635	0.0613643	0.00179728	3.73552	3.75298	2
					nzgw321	Omnitrophota	9.0351e-06	4.87026e-06	7.49259e-05	7.43438e-05	0.0390661	0.00413597	0.0593692	0.00329319	0.000108975	0.000100048	0.000119653	9.84791e-05	0.000735652	8.30162e-06	2.04385e-05	0	0.107219	0.0593692	0.000769563	0.000769563	0.00564346	0.00589999	2.55752	0.351434	3.51793	0.608468	0.0102608	0.000769563	0.0225739	0.012313	0.102095	0.000769563	0.00128261	0	2
					nzgw617	Verrucomicrobiota	3.0117e-06	0	1.02172e-05	2.58587e-05	6.26938e-05	2.41517e-05	1.73164e-05	1.52719e-05	1.36218e-05	0	1.3597e-05	6.15495e-06	0.000704229	0.00250709	0.00185172	0.0589343	0.0641892	0.0589343	0.000113703	0	0.000341109	0.000909625	0.00181925	0.000909625	0.000454813	0.00125073	0.000568516	0	0.00113703	0.000341109	0.0433209	0.103015	0.0515075	4.14073	1
					nzgw1	Altiarchaeota	0.0581981	0.00406829	0.0218137	0.000407275	1.17551e-05	6.03791e-06	0	0	2.72436e-06	0	6.79849e-06	0	1.84837e-06	0	0	0	0.0845165	0.0581981	6.07647	0.788017	2.01406	0.0396209	0.000943356	0.000628904	0	0	0.000314452	0	0.00157226	0	0.000314452	0	0	0	3
					nzgw267	Nitrospinota	9.0351e-06	1.13639e-05	0	0	0.00173975	0.000600773	4.762e-05	1.52719e-05	0.000201603	0.000566941	0.000337205	0.00014977	0.000438064	0.000586648	0.0210312	0.0581769	0.0839121	0.0581769	0.000566843	0.00132263	0	0	0.0838927	0.0376006	0.00207842	0.00207842	0.0139821	0.00321211	0.046859	0.0137932	0.0447806	0.0400569	0.972135	6.79247	2
					nzgw15	Thermoproteota	0.000138538	0.000103899	0.000378035	0.000921217	0.00971362	0.0364177	0.00424251	0.0462976	0.00124231	0.0577613	0.00257119	0.00477829	0.000155263	0.000777585	1.22631e-05	1.61832e-06	0.165513	0.0577613	0.0124175	0.0172765	0.0299639	0.0769343	0.669194	3.25635	0.264546	9.00185	0.123095	0.467545	0.510466	0.628702	0.0226754	0.0758545	0.000809835	0.000269945	2
					nzgw272	Nitrospirota	0	0	0	0	0.000105796	9.05687e-06	1.29873e-05	2.77672e-06	0	3.33495e-05	1.3597e-06	0	0.0570038	0.00452439	0.00210516	0.000105191	0.0639038	0.0570038	0	0	0	0	0.0065169	0.0007241	0.0007241	0.000482734	0	0.000241367	0.000241367	0	7.44375	0.394635	0.124304	0.0156888	1
					nzgw551	Pseudomonadota	0.013652	0.0122552	0.0168754	0.000843641	0.0569416	0.00159099	0.00747635	0.000331818	0.00903672	0.011639	0.0252442	0.0063437	1.10902e-05	2.76721e-06	9.40169e-05	6.47327e-06	0.162345	0.0569416	0.97705	1.62712	1.06801	0.0562563	3.13225	0.11359	0.37224	0.0515144	0.714951	0.075224	4.00174	0.666454	0.00129325	0.000215542	0.00495745	0.000862166	6
					nzgw179	Campylobacterota	0.000189737	0.00210233	0	3.23234e-06	8.6204e-05	3.01896e-06	1.29873e-05	2.77672e-06	8.17309e-06	0.000100048	2.7194e-06	2.05165e-06	0.000913095	0.0569215	0.00235042	0.000758991	0.0634573	0.0569215	0.0140855	0.289534	0	0.000223579	0.00491873	0.000223579	0.000670736	0.000447157	0.000670736	0.000670736	0.000447157	0.000223579	0.110448	4.59901	0.128558	0.104858	1
					nzgw525	Pseudomonadota	0.0567495	0.0480483	0.0144028	0.0272486	0.000372244	0.0020227	0.000207797	0.00426226	0.000602085	0.0287806	0.0010932	0.00120021	5.91479e-05	0.00174611	0	1.61832e-06	0.186797	0.0567495	2.90589	4.56433	0.652179	1.30004	0.0146505	0.103325	0.00740236	0.473443	0.0340817	0.133088	0.12399	0.0902163	0.00493491	0.0973102	0	0.000154216	3
					nzgw50	Nanoarchaeota	3.0117e-06	0	6.81145e-06	3.23234e-06	0.0110028	0.00199251	0.0564297	0.00482871	0.000637501	0.000767038	0.00049765	0.000231836	0.00490373	4.42753e-05	0.000331103	1.61832e-05	0.0816961	0.0564297	0.000446866	0	0.000893731	0.000446866	1.2548	0.294931	5.82489	1.5542	0.104567	0.0102779	0.163553	0.0504958	1.18553	0.00714985	0.0361961	0.00446866	4
					nzgw69	Acidobacteriota	2.71053e-05	0	6.81145e-06	1.29294e-05	9.7959e-05	1.20758e-05	8.65819e-06	2.77672e-06	0	0	8.15819e-06	1.02582e-05	0.0007375	0.0085313	0.0116213	0.0561637	0.0772406	0.0561637	0.00138221	0	0.000307159	0.000614318	0.00383948	0.000614318	0.000307159	0.000307159	0	0	0.000921476	0.000767897	0.0612782	0.473485	0.436626	5.32997	1
					nzgw128	Bacteroidota	3.0117e-06	0	0	0	2.35102e-05	6.03791e-06	8.65819e-06	0	2.72436e-06	3.33495e-05	5.43879e-06	0	0.000245833	1.93705e-05	0.0297012	0.0560181	0.0860672	0.0560181	0.000122435	0	0	0	0.000734612	0.000244871	0.000244871	0	0.000122435	0.000122435	0.000489742	0	0.0162839	0.000857048	0.889616	4.2381	2
					nzgw108	Actinomycetota	0.0555087	0.00782163	0.0218409	0.000950308	0	0	4.32909e-06	1.38836e-06	0	0	0	0	0	0	0	0	0.0861272	0.0555087	3.8356	1.00265	1.33458	0.0611831	0	0	0.000208106	0.000208106	0	0	0	0	0	0	0	0	3
					nzgw229	Gemmatimonadota	0	6.49368e-06	3.40572e-06	0	3.91836e-05	1.20758e-05	4.32909e-06	2.36021e-05	2.72436e-06	0.000200097	6.79849e-06	8.20659e-06	0.00023844	2.76721e-05	0.00452099	0.0554517	0.0605457	0.0554517	0	0.000775347	0.000193837	0	0.00193837	0.000775347	0.000193837	0.00329522	0.000193837	0.00116302	0.000969184	0.000775347	0.0250049	0.00193837	0.214383	6.64181	1
					nzgw440	Patescibacteria	6.0234e-06	0	0.000289487	1.61617e-05	0.0220525	0.00572998	0.0530184	0.0070834	0.0108266	0.0134398	0.00875374	0.00559485	9.24185e-06	0	0	0	0.12682	0.0530184	0.000946874	0	0.0402421	0.00236718	2.6645	0.898583	5.79818	2.41547	1.88144	0.190795	3.04799	1.29106	0.00236718	0	0	0	7
					nzgw63	Nanoarchaeota	9.0351e-06	0	6.81145e-06	0	0.000105796	1.81137e-05	0.000225113	2.08254e-05	8.44553e-05	6.6699e-05	6.52655e-05	4.1033e-05	0.0529909	0.000492563	0.00200706	6.95877e-05	0.0562033	0.0529909	0.00123419	0	0.000822793	0	0.0111077	0.00246838	0.0213926	0.00617095	0.0127533	0.000822793	0.019747	0.00822793	11.7943	0.0732286	0.201996	0.0176901	1
					nzgw171	Bdellovibrionota	0	0	0	0	1.56734e-05	0.000437749	4.32909e-06	1.38836e-06	0.0442818	0.0336163	0.0522913	0.0178699	0	5.53442e-06	0	0	0.148524	0.0522913	0	0	0	0	0.000737782	0.0267446	0.000184445	0.000184445	2.99798	0.185921	7.0934	1.60652	0	0.000368891	0	0	3
					nzgw160	Bacteroidota	0.0518464	0.00789956	0.00184931	0.00508447	3.91836e-06	6.03791e-06	1.29873e-05	9.71851e-06	2.45193e-05	0.000600291	2.58343e-05	8.20659e-05	0	1.93705e-05	0	3.23664e-06	0.0674677	0.0518464	3.41485	0.965243	0.107712	0.312028	0.000198365	0.000396729	0.000595094	0.00138855	0.00178528	0.00357056	0.00376893	0.00793459	0	0.00138855	0	0.000396729	2
					nzgw622	Chlamydiota	0.00406278	0.000456181	0.00461135	0.00170991	0.00379689	0.000960028	0.00242429	0.000390129	0.0429006	0.0517251	0.0399792	0.0169261	0.000582237	4.98097e-05	1.63508e-05	4.85495e-06	0.170596	0.0517251	0.286796	0.0597403	0.287859	0.112465	0.206008	0.0676065	0.119055	0.0597403	3.3478	0.329741	6.25105	1.75394	0.0669687	0.00382678	0.000850396	0.000637797	3
					nzgw316	Omnitrophota	0	0	0	0	0	3.01896e-06	0	0	1.36218e-05	3.33495e-05	4.75894e-05	8.20659e-06	0.0509577	0.000448288	0.010677	0.000613343	0.0628022	0.0509577	0	0	0	0	0	0.000329139	0	0	0.0016457	0.000329139	0.0115199	0.00131656	9.07404	0.0533205	0.859712	0.124744	2
					nzgw422	Patescibacteria	3.0117e-06	0	3.40572e-06	0	0.00603036	0.00244536	0.00531613	0.000813578	0.0354031	0.0506245	0.0366887	0.0244495	1.84837e-06	2.76721e-06	0	3.23664e-06	0.161786	0.0506245	0.000722549	0	0.000722549	0	1.112	0.585264	0.88729	0.423414	9.38952	1.09683	19.4965	8.61061	0.000722549	0.000722549	0	0.0014451	6
					nzgw262	Myxococcota	0.000623422	6.49368e-05	0.000803751	0.000126061	0.0501825	0.00856176	0.0486244	0.00398459	2.72436e-05	3.33495e-05	2.7194e-05	1.64132e-05	0.000216259	2.21377e-05	1.22631e-05	3.23664e-06	0.113329	0.0501825	0.0565671	0.0109308	0.064492	0.0106576	3.49978	0.774997	3.06938	0.784288	0.00273271	0.000273271	0.00546542	0.00218617	0.0319727	0.00218617	0.000819813	0.000546542	4
					nzgw296	Omnitrophota	0.0497292	0.0043394	0.0212892	0.000465457	3.91836e-06	0	4.32909e-06	0	2.72436e-06	0	0	0	0	0	0	0	0.0758342	0.0497292	5.79918	0.938784	2.19541	0.0505742	0.00035121	0	0.00035121	0	0.00035121	0	0	0	0	0	0	0	3
					nzgw616	Verrucomicrobiota	0	0	3.40572e-06	9.69702e-06	0.000219428	0.000455863	0.00128141	5.13693e-05	0.0192858	0.0160745	0.0492959	0.0155105	0	0	0	6.47327e-06	0.102194	0.0492959	0	0	0.000160335	0.000481004	0.00897873	0.0242105	0.047459	0.00593238	1.13501	0.0772813	5.81293	1.21213	0	0	0	0.000641338	3
					nzgw526	Pseudomonadota	0.0258916	0.0490224	0.0062495	0.016055	0.000438856	0.0010989	0.000112556	0.0025518	0.000367789	0.0170416	0.000837574	0.000880157	1.4787e-05	0.000985126	0	1.61832e-06	0.121549	0.0490224	1.97507	6.93745	0.421572	1.14112	0.0257308	0.0836252	0.00597323	0.422261	0.0310149	0.117397	0.14152	0.0985583	0.00183792	0.0817873	0	0.00022974	3
					nzgw604	UBA10199	0	0	3.40572e-06	0	0.000709223	8.45308e-05	0.00362345	0.000274895	7.90066e-05	3.33495e-05	5.30282e-05	2.66714e-05	0.0481926	0.000857834	0.00349498	0.00020229	0.0576352	0.0481926	0	0	0.000260034	0	0.0470661	0.00728095	0.217648	0.0514867	0.00754098	0.000260034	0.0101413	0.00338044	6.77986	0.0806105	0.222329	0.0325042	1
					nzgw454	Patescibacteria	6.0234e-06	0	6.81145e-06	3.23234e-06	0.000144979	0.000679265	0.000207797	2.22137e-05	0.031747	0.04809	0.0340781	0.0223425	0	0	0	0	0.137328	0.04809	0.0013684	0	0.0013684	0.000684199	0.0253154	0.153945	0.0328415	0.0109472	7.97297	0.986614	17.1481	7.45092	0	0	0	0	4
					nzgw330	Omnitrophota	0	0	0	0	0.00617142	0.000745682	0.00187883	8.74666e-05	0.00044952	0.000266796	0.0004487	0.000145667	0.0475216	0.000273954	0.00251393	6.95877e-05	0.0605732	0.0475216	0	0	0	0	0.335152	0.0525604	0.0923531	0.0134061	0.0351112	0.00170236	0.0702224	0.0151085	5.47096	0.0210667	0.130869	0.00915019	1
					nzgw591	Pseudomonadota	1.80702e-05	1.78576e-05	2.38401e-05	5.49498e-05	0.00107755	0.00350199	8.22528e-05	0.000691402	1.36218e-05	0.000533592	1.63164e-05	8.20659e-06	0.00297033	0.0469291	0.000273875	0.00120079	0.0574137	0.0469291	0.00126167	0.00231306	0.00147195	0.00357473	0.0578266	0.243923	0.00399529	0.104719	0.00105139	0.00336446	0.00252334	0.000841114	0.337917	3.56611	0.0140887	0.156027	1
					nzgw544	Pseudomonadota	0.0468199	0.00258124	0.0244293	0.000313537	0.00140669	0.000141891	0.000259746	1.9437e-05	0.00159648	0.00130063	0.00114895	0.000402123	3.69674e-06	0	0	0	0.0804236	0.0468199	3.45038	0.352894	1.59202	0.0215288	0.0796787	0.0104315	0.0133168	0.00310725	0.13006	0.0086559	0.187545	0.0435015	0.000443892	0	0	0	2
					nzgw476	Patescibacteria	0.00090351	0.000107146	0.000476801	1.9394e-05	7.83672e-06	9.05687e-06	1.73164e-05	2.77672e-06	8.17309e-06	3.33495e-05	8.15819e-06	4.1033e-06	0.00014787	4.98097e-05	0.00470902	0.0465412	0.0530455	0.0465412	0.182915	0.0402412	0.0853602	0.00365829	0.00121943	0.00182915	0.00243886	0.00121943	0.00182915	0.000609716	0.00365829	0.00121943	0.0487772	0.0109749	0.702392	17.5348	2
					nzgw190	Cyanobacteriota	0.00327673	0.000149355	0.0036271	0.000210102	0.00723721	0.00119853	0.00557154	0.000227691	0.0274017	0.0221107	0.0464541	0.015094	0.00051015	0	2.04385e-05	0	0.133089	0.0464541	0.238098	0.0201333	0.233064	0.0142246	0.404197	0.0868794	0.281647	0.0358897	2.20109	0.145091	7.47666	1.61	0.0603998	0	0.0010942	0	3
					nzgw458	Patescibacteria	0.0462507	0.00259747	0.0204241	0.000371719	0	0	0	0	0	0	1.3597e-06	0	0	0	0	0	0.0696454	0.0462507	11.808	1.23024	4.6111	0.0884236	0	0	0	0	0	0	0.000768901	0	0	0	0	0	3
					nzgw235	Margulisbacteria	0.0454737	0.00254065	0.0256349	0.000436366	0.00153208	0.000193213	0.000354986	3.05439e-05	1.08975e-05	0	1.3597e-06	0	0	0	0	0	0.0762086	0.0454737	4.33453	0.449271	2.16081	0.038755	0.112246	0.0183727	0.0235401	0.00631563	0.0011483	0	0.000287074	0	0	0	0	0	2
					nzgw182	Chloroflexota	0.000271053	0.000800346	0.000221372	0.000381416	0.000329142	0.00098418	0.000761921	0.0453243	5.44873e-05	0.00206767	0.00013461	0.000656528	3.5119e-05	6.6413e-05	1.22631e-05	0	0.0521009	0.0453243	0.0239641	0.13127	0.0173074	0.0314196	0.0223665	0.0868032	0.0468631	8.69256	0.00532535	0.0165086	0.0263605	0.0852056	0.00505908	0.00639042	0.000798802	0	1
					nzgw233	Margulisbacteria	0.00116553	0.00012825	0.00107961	1.61617e-05	0.0121038	0.00206799	0.00273599	0.000204089	0.0347792	0.0326158	0.0451787	0.0180196	0.00471704	5.53442e-05	2.86138e-05	0	0.154896	0.0451787	0.11273	0.0230121	0.0923398	0.00145646	0.899803	0.199535	0.184097	0.04282	3.71864	0.284884	9.67878	2.55842	0.743379	0.00582585	0.00203905	0	5
					nzgw621	Chlamydiota	0.000716785	6.00665e-05	0.00054151	6.46468e-05	0.00750366	0.00148231	0.0141648	0.00194092	0.0257752	0.0251789	0.0336743	0.0126771	0.0451612	0.000628156	0.00160237	8.57709e-05	0.171258	0.0451612	0.0876857	0.0136318	0.0585799	0.00736854	0.705538	0.180898	1.20549	0.515061	3.48569	0.278163	9.12447	2.27651	9.00178	0.083633	0.144423	0.0195266	6
					nzgw132	Bacteroidota	1.50585e-05	3.24684e-06	0	0	2.35102e-05	1.20758e-05	2.16455e-05	4.16507e-06	5.44873e-06	0	8.15819e-06	4.1033e-06	0.000323465	7.47146e-05	0.033936	0.0450329	0.0794645	0.0450329	0.000727997	0.000291199	0	0	0.000873596	0.000582398	0.000727997	0.000436798	0.000291199	0	0.000873596	0.000291199	0.0254799	0.00393118	1.20877	4.05159	2
					nzgw314	Omnitrophota	1.20468e-05	1.62342e-06	1.02172e-05	3.23234e-06	0.000333061	0.000307934	0.000173164	1.11069e-05	0.0403778	0.0251789	0.0449598	0.0123632	4.80576e-05	0	1.22631e-05	1.61832e-06	0.123794	0.0449598	0.000847401	0.00021185	0.000635551	0.00021185	0.0180073	0.0216087	0.00847401	0.0016948	3.13983	0.159947	7.00504	1.27661	0.0055081	0	0.000635551	0.00021185	3
					nzgw510	Planctomycetota	0.0443081	0.00191239	0.0241636	0.000863035	2.35102e-05	2.11327e-05	1.73164e-05	0.000369303	2.72436e-06	0.000166747	9.51789e-06	4.1033e-05	1.84837e-06	2.76721e-06	0	0	0.0719031	0.0443081	2.82255	0.226004	1.3612	0.0512249	0.00115112	0.00134298	0.000767415	0.0510331	0.000191854	0.000959269	0.00134298	0.00383707	0.000191854	0.000191854	0	0	2
					nzgw437	Patescibacteria	0.0440943	0.00317216	0.0215582	0.000281214	0	0	0	1.38836e-06	0	0	1.3597e-06	0	0	0	0	0	0.0691087	0.0440943	11.9028	1.58856	5.14616	0.0707292	0	0	0	0.00081298	0	0	0.00081298	0	0	0	0	0	3
					nzgw107	Actinomycetota	1.80702e-05	6.49368e-06	0	3.23234e-06	0.000113632	1.81137e-05	2.16455e-05	2.77672e-06	8.17309e-06	0.000233446	1.63164e-05	2.05165e-05	0.000242137	0.000177101	0.000976958	0.0439859	0.0458445	0.0439859	0.00202544	0.00135029	0	0.000337573	0.00978962	0.00202544	0.00168787	0.000675146	0.00101272	0.00236301	0.00405088	0.00337573	0.0442221	0.0216047	0.08068	9.17524	1
					nzgw301	Omnitrophota	0	0	3.40572e-06	0	0.00121469	0.000172081	0.000463213	3.4709e-05	8.17309e-06	0	8.15819e-06	4.1033e-06	0.043836	0.0030799	0.000882941	9.38625e-05	0.0498012	0.043836	0	0	0.000200952	0	0.0622951	0.0114543	0.0215019	0.0050238	0.000602856	0	0.00120571	0.000401904	4.76578	0.22366	0.0434056	0.0116552	1
					nzgw58	Nanoarchaeota	1.80702e-05	0	2.72458e-05	0	0.000626938	0.000105664	0.00122946	6.24761e-05	0.00013077	6.6699e-05	8.70207e-05	5.12912e-05	0.0436807	0.000487029	0.0018599	9.87174e-05	0.048532	0.0436807	0.00244538	0	0.00326051	0	0.0652102	0.0142647	0.115748	0.0183404	0.0195631	0.000815127	0.0260841	0.0101891	9.63154	0.0717312	0.185441	0.0248614	1
					nzgw388	Patescibacteria	5.72223e-05	1.78576e-05	0.00193786	2.58587e-05	0.000466285	0.000473976	0.000121215	1.11069e-05	0.0399692	0.0434877	0.0399357	0.0175539	0	0	0	0	0.144058	0.0434877	0.00658125	0.0038102	0.197091	0.00277105	0.0412194	0.0543819	0.00969868	0.00277105	5.08176	0.451682	10.1736	2.96364	0	0	0	0	3
					nzgw390	Patescibacteria	0	0	0.000122606	9.69702e-06	0.000207673	0.000449825	8.65819e-05	6.94179e-06	0.037381	0.0313152	0.0432629	0.018393	0	2.76721e-06	0	4.85495e-06	0.131243	0.0432629	0	0	0.0144904	0.00120754	0.0213331	0.0599743	0.00805024	0.00201256	5.52287	0.377959	12.8071	3.60852	0	0.000402512	0	0.00120754	3
					nzgw546	Pseudomonadota	6.0234e-06	0	1.70286e-05	3.23234e-06	0.00347559	0.0431107	0.000558453	3.4709e-05	2.9968e-05	0.000100048	5.98267e-05	3.07747e-05	0	8.30162e-06	0	0	0.0474347	0.0431107	0.000504536	0	0.00126134	0.000252268	0.223762	3.60239	0.0325426	0.0063067	0.00277495	0.000756804	0.0110998	0.00378402	0	0.000756804	0	0	1
					nzgw465	Patescibacteria	0.0428505	0.00198382	0.0215344	0.000258587	0	0	0	0	5.44873e-06	0	1.3597e-06	6.15495e-06	3.69674e-06	0	0	1.61832e-06	0.0666456	0.0428505	6.35994	0.546236	2.82639	0.0357601	0	0	0	0	0.000894004	0	0.000447002	0.00134101	0.000894004	0	0	0.000447002	2
					nzgw117	Bacteroidota	3.0117e-06	0	2.04343e-05	9.69702e-06	0.00305632	0.00025963	0.00209095	6.66412e-05	2.17949e-05	3.33495e-05	6.79849e-06	0	0.0428267	0.00123694	0.00346227	0.000372213	0.0534668	0.0428267	0.000164272	0	0.000985631	0.000492816	0.128132	0.0141274	0.0793433	0.00788505	0.00131418	0.000164272	0.000821359	0	3.80618	0.0734295	0.139138	0.0377825	1
					nzgw505	Patescibacteria	0.0426517	0.00314132	0.0179311	0.000265052	0	0	0	1.38836e-06	0	0	0	0	0	0	0	0	0.0639906	0.0426517	8.19014	1.11905	3.04484	0.0474221	0	0	0	0.000578318	0	0	0	0	0	0	0	0	3
					nzgw411	Patescibacteria	0.0425252	0.00356665	0.0148796	0.000349093	1.56734e-05	3.01896e-06	0	0	2.72436e-06	0	0	2.05165e-06	1.84837e-06	0	0	0	0.0613459	0.0425252	6.19949	0.96461	1.91824	0.0474182	0.00175623	0.000439058	0	0	0.000439058	0	0	0.000439058	0.000439058	0	0	0	3
					nzgw240	Methylomirabilota	0.00661671	0.00081658	0.00278929	0.000168082	0.00352653	0.000567564	8.22528e-05	7.08063e-05	8.17309e-06	6.6699e-05	1.3597e-05	2.05165e-06	0.00105727	0.000487029	0.0299015	0.0422397	0.0884138	0.0422397	0.537509	0.123062	0.200373	0.0127221	0.22019	0.0459953	0.00464846	0.0124774	0.000733967	0.000489311	0.00244656	0.000244656	0.139943	0.0430594	1.78966	6.38576	2
					nzgw478	Patescibacteria	0.0420403	0.00340756	0.0172568	0.000307072	0	0	0	1.38836e-06	0	0	0	0	0	0	0	1.61832e-06	0.0630148	0.0420403	8.00379	1.20352	2.90531	0.0544709	0	0	0	0.000573378	0	0	0	0	0	0	0	0.000573378	3
					nzgw594	Pseudomonadota	0.000807136	0.000267864	0.000756071	0.000766065	0.00477648	0.00151552	0.00997423	0.0018479	0.0311994	0.041987	0.0265508	0.0125828	0.00280952	0.000240747	0	1.61832e-06	0.136083	0.041987	0.0711426	0.0438005	0.0589316	0.0629134	0.323593	0.13326	0.611614	0.353324	3.04002	0.334211	5.18359	1.62805	0.403496	0.0230948	0	0.000265458	3
					nzgw21	Methanobacteriota	2.71053e-05	4.87026e-06	0	1.29294e-05	0.000176326	6.03791e-05	8.65819e-05	3.4709e-05	0.000111699	6.6699e-05	9.9258e-05	4.71879e-05	0.000240288	2.76721e-05	0.0127454	0.0416895	0.0554306	0.0416895	0.00182416	0.000608053	0	0.000810737	0.0091208	0.00405369	0.00405369	0.00506711	0.00831006	0.000405369	0.014796	0.00466174	0.026349	0.00202684	0.63197	5.22135	1
					nzgw529	Pseudomonadota	0.000201784	0.000160718	0.00044615	0.00110223	0.00722154	0.0025963	0.0135804	0.0412745	0.00266988	0.024145	0.00145216	0.00257687	0.00547118	0.00758768	0.000290226	2.58931e-05	0.110803	0.0412745	0.0145492	0.0214981	0.028447	0.074049	0.400212	0.186751	0.681207	6.45573	0.212809	0.157218	0.231919	0.272743	0.642771	0.595432	0.0154178	0.00347444	1
					nzgw558	Pseudomonadota	9.0351e-06	0	3.40572e-06	0	0.000340897	0.000449825	0.00173164	0.000102739	0.0154308	0.0113722	0.040587	0.012234	1.84837e-06	2.76721e-06	0	1.61832e-06	0.0822677	0.040587	0.000401428	0	0.000133809	0	0.0116414	0.0199376	0.0535237	0.00990188	0.757896	0.045629	3.99421	0.797905	0.000133809	0.000133809	0	0.000133809	3
					nzgw325	Omnitrophota	1.50585e-05	0	1.02172e-05	2.26264e-05	0.000634775	0.000513223	0.000822528	4.16507e-05	0.0387214	0.0401861	0.0325933	0.0140846	3.88158e-05	0	0	4.85495e-06	0.127689	0.0401861	0.00166784	0	0.00100071	0.00233498	0.0540381	0.0567067	0.0633781	0.0100071	4.74101	0.40195	7.99598	2.28995	0.00700494	0	0	0.00100071	3
					nzgw400	Patescibacteria	4.51755e-05	5.0326e-05	3.40572e-05	0	0.0125583	0.0028831	0.0399142	0.00482871	0.000602085	0.00106718	0.000641778	0.00038571	0.000767074	5.53442e-06	4.49646e-05	1.61832e-06	0.0638299	0.0399142	0.00512603	0.0105938	0.00341735	0	1.09526	0.326357	3.1508	1.18855	0.0755235	0.0109355	0.161299	0.0642462	0.14182	0.00068347	0.00375909	0.000341735	3
					nzgw263	Myxococcota	0.00181304	0.000112016	0.00841895	0.000142223	0.00438856	0.000996256	0.000281391	3.33206e-05	0.0368552	0.0313152	0.0397603	0.0159064	0.00146576	2.49049e-05	3.27015e-05	4.85495e-06	0.141551	0.0397603	0.146748	0.0168199	0.602591	0.0107257	0.273019	0.080443	0.0158448	0.0058504	3.29768	0.228897	7.12822	1.88992	0.193307	0.0021939	0.00195013	0.0007313	3
					nzgw336	Omnitrophota	0	0	3.40572e-06	0	0.000235102	4.83033e-05	4.32909e-06	1.38836e-06	5.44873e-06	0	5.43879e-06	6.15495e-06	0.0395163	0.0018983	0.00107506	0.000187725	0.042987	0.0395163	0	0	0.000324637	0	0.0194782	0.00519418	0.000324637	0.000324637	0.000649273	0	0.00129855	0.00097391	6.9404	0.222701	0.0853794	0.0376578	1
					nzgw200	Dependentiae	6.0234e-06	0	0.000946791	0.000458992	0.00562677	0.00153665	0.00283556	0.000581722	0.0257425	0.0392857	0.0390437	0.0166943	3.14223e-05	2.76721e-06	4.08769e-06	0	0.132797	0.0392857	0.000892806	0	0.1241	0.0633892	0.641035	0.227219	0.292394	0.187043	4.21806	0.525863	12.8185	3.63238	0.00758885	0.000446403	0.000446403	0	3
					nzgw417	Patescibacteria	0.000171667	1.46108e-05	0.00489062	0.000122829	0.0063164	0.00392766	0.00128574	0.000377633	0.0172098	0.0392524	0.0213799	0.0232575	0.000109054	7.19474e-05	0	1.61832e-06	0.118389	0.0392524	0.0351954	0.00555716	0.886677	0.0234636	0.99535	0.803319	0.183386	0.16795	3.90051	0.726754	9.70898	6.99956	0.0364303	0.016054	0	0.000617463	7
					nzgw370	Patescibacteria	0.0119866	0.000707811	0.00907966	0.0001099	0.0391758	0.00729682	0.0180177	0.00243102	0.0205036	0.023478	0.0236071	0.0136394	0.000157112	0	0	0	0.17019	0.0391758	1.7328	0.189824	1.16072	0.0148028	4.3529	1.05231	1.81204	0.762345	3.27665	0.306505	7.55902	2.89439	0.037007	0	0	0	9
					nzgw378	Patescibacteria	0	0	0	0	4.3102e-05	1.20758e-05	5.19491e-05	1.11069e-05	1.08975e-05	0	2.7194e-06	2.05165e-06	0.0391152	0.0032487	0.0124511	0.00123963	0.0561886	0.0391152	0	0	0	0	0.00458925	0.00166882	0.00500646	0.00333764	0.00166882	0	0.000834409	0.000417205	8.82888	0.489798	1.27081	0.319579	2
					nzgw140	Bacteroidota	6.0234e-06	0	3.40572e-06	0	4.3102e-05	3.01896e-05	1.29873e-05	1.9437e-05	1.08975e-05	3.33495e-05	1.08776e-05	2.05165e-06	0.000774467	0.038871	0	6.14961e-05	0.0398793	0.038871	0.000286079	0	0.00014304	0	0.00157344	0.0014304	0.000429119	0.00200256	0.000572159	0.00014304	0.00114432	0.00014304	0.0599336	2.00928	0	0.00543551	1
					nzgw163	Bdellovibrionota	7.22808e-05	0	9.8766e-05	0	0.00147722	0.000857384	8.22528e-05	1.66603e-05	0.0307826	0.0346168	0.0387229	0.0191542	9.9812e-05	1.10688e-05	0	0	0.125992	0.0387229	0.00432936	0	0.00523131	0	0.068007	0.0512307	0.00342741	0.00216468	2.03822	0.187245	5.13732	1.68412	0.00974105	0.000721559	0	0	3
					nzgw506	Patescibacteria	6.0234e-06	0	0	0	7.83672e-06	3.01896e-06	0	1.38836e-06	1.36218e-05	3.33495e-05	1.63164e-05	8.20659e-06	4.25125e-05	5.53442e-06	0.0386696	0.00989925	0.0487066	0.0386696	0.00100945	0	0	0	0.00100945	0.000504723	0	0.000504723	0.00252361	0.000504723	0.00605667	0.00201889	0.0116086	0.00100945	4.77468	3.08739	2
					nzgw356	Patescibacteria	0	0	0	0	7.83672e-06	0	0	2.77672e-06	2.72436e-06	0	0	2.05165e-06	0.000456548	0.000116223	0.0382485	0.00376421	0.0426009	0.0382485	0	0	0	0	0.000824492	0	0	0.000824492	0.000412246	0	0	0.000412246	0.101825	0.0173143	3.85738	0.958884	2
					nzgw494	Patescibacteria	0	0	0	0	0	0	0	0	2.72436e-06	0	0	0	0.00405163	0.000348668	0.0380605	0.00869684	0.0511604	0.0380605	0	0	0	0	0	0	0	0	0.000647853	0	0	0	1.42009	0.0816295	6.03216	3.48156	3
					nzgw540	Pseudomonadota	0.00175883	0.000329554	0.000456367	1.9394e-05	0.000105796	3.62275e-05	2.59746e-05	1.9437e-05	8.17309e-06	0.000133398	1.08776e-05	1.02582e-05	0.00135855	0.037753	6.94907e-05	2.58931e-05	0.0421212	0.037753	0.129204	0.0449117	0.0296461	0.00132744	0.00597347	0.00265488	0.00132744	0.00309736	0.000663719	0.000884959	0.00176992	0.0011062	0.162611	3.01837	0.00376108	0.00353984	1
					nzgw142	Bacteroidota	0	0	0	0	1.17551e-05	0	0	0	2.72436e-06	0	1.3597e-06	0	5.17544e-05	1.3836e-05	0.00498289	0.0371517	0.0422161	0.0371517	0	0	0	0	0.000437085	0	0	0	0.000145695	0	0.000145695	0	0.00407946	0.000728476	0.177602	3.34472	1
					nzgw127	Bacteroidota	0	4.87026e-06	0	6.46468e-06	4.3102e-05	6.03791e-06	1.29873e-05	4.16507e-06	8.17309e-06	0	9.51789e-06	4.1033e-06	0.000454699	0.00174057	0.021861	0.0371339	0.0612896	0.0371339	0	0.000438316	0	0.000292211	0.00160716	0.000292211	0.000438316	0.000438316	0.000438316	0	0.00102274	0.000292211	0.0359419	0.0919003	0.781371	3.35253	2
					nzgw381	Patescibacteria	0.000379474	4.87026e-06	0.000282675	1.9394e-05	0.000235102	0.000733607	2.59746e-05	4.16507e-06	0.0237265	0.0368512	0.0266419	0.0199892	9.24185e-06	0	0	0	0.108903	0.0368512	0.0645237	0.00153628	0.0425037	0.00307256	0.0307256	0.124439	0.00307256	0.00153628	4.45981	0.565862	10.0339	4.98932	0.00256046	0	0	0	3
					nzgw152	Bacteroidota	1.50585e-05	4.87026e-06	0.000272458	0.000255355	0.000364408	0.000108682	0.000367973	3.19322e-05	0.000313302	0.00106718	0.000327687	0.00016208	0.0368417	0.00286129	0.00110368	2.91297e-05	0.0441268	0.0368417	0.000854953	0.000512972	0.0136793	0.0135083	0.0159021	0.00615566	0.0145342	0.00393279	0.0196639	0.0054717	0.0412088	0.0135083	3.40819	0.176804	0.0461675	0.00307783	1
					nzgw482	Patescibacteria	0.0365922	0.00200492	0.0177234	0.000200405	0	0	0	0	0	0	2.7194e-06	0	1.84837e-06	0	4.08769e-06	6.47327e-06	0.056536	0.0365922	5.7782	0.587331	2.47487	0.0294854	0	0	0	0	0	0	0.000951143	0	0.000475572	0	0.000475572	0.00190229	2
					nzgw493	Patescibacteria	0	0	5.78973e-05	0	3.91836e-06	0.000612848	0	0	0.0236121	0.0353171	0.0262082	0.0213823	1.10902e-05	2.76721e-06	0	8.09159e-06	0.107216	0.0353171	0	0	0.0105161	0	0.000618593	0.125574	0	0	5.36134	0.65509	11.9234	6.44698	0.00371156	0.000618593	0	0.00309296	3
					nzgw471	Patescibacteria	0.0350773	0.00189128	0.0190755	0.000213334	1.56734e-05	3.01896e-06	4.32909e-06	2.77672e-06	1.08975e-05	3.33495e-05	1.08776e-05	8.20659e-06	0	0	0	0	0.0563465	0.0350773	8.68065	0.868288	4.17449	0.0491906	0.00298125	0.000745312	0.000745312	0.00149062	0.00298125	0.000745312	0.0059625	0.00298125	0	0	0	0	3
					nzgw415	Patescibacteria	0.0350351	0.00304066	0.0143347	0.000223031	0.000368326	0.000126796	1.29873e-05	1.38836e-06	0	3.33495e-05	0	8.20659e-06	4.62093e-05	2.76721e-06	0.000331103	0.000414289	0.0539789	0.0350351	6.90067	1.11106	2.49677	0.0409307	0.0557606	0.0249143	0.00177959	0.000593198	0	0.000593198	0	0.00237279	0.0148299	0.000593198	0.048049	0.151859	3
					nzgw487	Patescibacteria	0.0344207	0.00212019	0.0151657	0.000287678	0	0	0	0	0	0	1.3597e-06	4.1033e-06	0	0	0	0	0.0519997	0.0344207	8.56979	0.979276	3.33899	0.0667348	0	0	0	0	0	0	0.000749829	0.00149966	0	0	0	0	3
					nzgw504	Patescibacteria	0.0343274	0.00293027	0.0161533	0.00024889	0.000246857	3.62275e-05	1.73164e-05	4.16507e-06	2.72436e-06	0	1.3597e-06	2.05165e-06	1.4787e-05	0	0.000126718	4.85495e-06	0.0541169	0.0343274	6.43816	1.01955	2.67908	0.0434935	0.0355856	0.0067782	0.0022594	0.00169455	0.00056485	0	0.00056485	0.00056485	0.0045188	0	0.0175104	0.00169455	3
					nzgw349	Patescibacteria	0.000117456	1.78576e-05	0.000132823	6.46468e-06	0.0230596	0.00440768	0.033702	0.00349589	0	0	0	0	3.69674e-06	0	0	0	0.0649434	0.033702	0.0168325	0.00474762	0.0168325	0.000863204	2.53998	0.630139	3.36002	1.08677	0	0	0	0	0.000863204	0	0	0	3
					nzgw87	Actinomycetota	1.80702e-05	0	0	1.29294e-05	0.000203755	2.11327e-05	2.16455e-05	2.77672e-06	1.36218e-05	0.000100048	2.17552e-05	1.84648e-05	0.00608484	0.0316873	0.0200338	0.0330396	0.0912797	0.0330396	0.000919405	0	0	0.000612937	0.00796818	0.00107264	0.000766171	0.000306468	0.000766171	0.000459703	0.00245175	0.00137911	0.504447	1.75468	0.751001	3.12843	3
					nzgw44	Nanoarchaeota	1.20468e-05	4.87026e-06	1.02172e-05	0	0.000172408	2.11327e-05	0.00019048	1.80487e-05	3.54167e-05	6.6699e-05	3.80716e-05	1.02582e-05	0.0328437	0.000163265	0.002657	7.6061e-05	0.0363197	0.0328437	0.00147716	0.00110787	0.00110787	0	0.0162488	0.00258504	0.0162488	0.00480078	0.00480078	0.000738582	0.0103402	0.00184646	6.56193	0.0217882	0.240039	0.0173567	1
					nzgw220	Fibrobacterota	6.0234e-06	0	3.40572e-06	0	0.000952162	0.000413597	0.000246758	2.77672e-05	0.0282953	0.0218439	0.0325389	0.00992177	0.000846554	2.76721e-05	0.000151245	5.82595e-05	0.0953333	0.0325389	0.000293338	0	0.000146669	0	0.0356405	0.0200936	0.00836012	0.00293338	1.5233	0.0960681	3.50993	0.709291	0.0671743	0.00146669	0.00542675	0.00528008	3
					nzgw371	Patescibacteria	0.0324149	0.00150491	0.0151282	0.000216567	1.56734e-05	0	4.32909e-06	0	5.44873e-06	3.33495e-05	5.43879e-06	2.05165e-06	1.84837e-06	0	0	0	0.0493328	0.0324149	4.47821	0.385701	1.8482	0.027877	0.0016643	0	0.000416074	0	0.000832148	0.000416074	0.0016643	0.000416074	0.000416074	0	0	0	2
					nzgw204	Dependentiae	1.80702e-05	0	3.40572e-06	0	9.01223e-05	1.81137e-05	3.03037e-05	1.11069e-05	5.44873e-05	0	3.12731e-05	2.05165e-06	0.000160808	1.93705e-05	0.0323949	0.0235918	0.0564259	0.0323949	0.00190459	0	0.000317431	0	0.00730091	0.00190459	0.00222202	0.00253945	0.00634862	0	0.00730091	0.000317431	0.0276165	0.00222202	2.51564	4.62751	2
					nzgw383	Patescibacteria	3.0117e-06	0	0	0	0.00374204	0.00184458	0.00361046	0.000516469	0.0211738	0.0319822	0.0186646	0.0158551	5.54511e-06	0	0	0	0.0973978	0.0319822	0.00042631	0	0	0	0.407126	0.260476	0.355543	0.158587	3.31328	0.408831	5.85196	3.29453	0.00127893	0	0	0	3
					nzgw293	Omnitrophota	1.50585e-05	0	2.72458e-05	0	0.018193	0.00225818	0.0048659	0.000276283	0.0220456	0.0164413	0.0318455	0.0102193	5.91479e-05	2.76721e-06	4.08769e-06	1.61832e-06	0.106255	0.0318455	0.00146862	0	0.00234979	0	1.36376	0.219705	0.330145	0.058451	2.37681	0.144806	6.8793	1.46304	0.00939915	0.000293724	0.000293724	0.000293724	4
					nzgw202	Dependentiae	0.0317554	0.00505533	0.000555133	0.000555963	4.3102e-05	3.01896e-06	8.65819e-06	0	2.72436e-06	0.000166747	1.3597e-06	2.05165e-06	0	0	0	0	0.0381495	0.0317554	4.83971	1.42933	0.0748172	0.0789483	0.00504902	0.000459002	0.000918003	0	0.000459002	0.00229501	0.000459002	0.000459002	0	0	0	0	2
					nzgw374	Patescibacteria	0.0317463	0.00187992	0.0122674	0.000184243	0	0	0	0	0	0	0	0	0	0	0	0	0.0460779	0.0317463	5.75863	0.632624	1.9678	0.0311395	0	0	0	0	0	0	0	0	0	0	0	0	2
					nzgw412	Patescibacteria	0	0	0	0	7.83672e-06	3.01896e-06	4.32909e-06	0	8.17309e-06	3.33495e-05	1.63164e-05	1.02582e-05	8.68734e-05	0	0.0314957	0.00219606	0.0338619	0.0314957	0	0	0	0	0.00100949	0.000504745	0.000504745	0	0.00151424	0.000504745	0.00605694	0.00252373	0.023723	0	3.88906	0.684939	1
					nzgw113	Actinomycetota	1.20468e-05	3.24684e-06	3.40572e-06	3.23234e-06	4.70203e-05	0.00014491	2.59746e-05	6.94179e-06	8.17309e-06	0.000233446	2.31149e-05	1.23099e-05	0.000264317	1.3836e-05	0.00535896	0.0313565	0.0375175	0.0313565	0.00137212	0.000686062	0.000343031	0.000343031	0.00411637	0.0164655	0.00205819	0.00171515	0.00102909	0.00240122	0.00583153	0.00205819	0.0490534	0.00171515	0.449714	6.64657	1
					nzgw40	Nanoarchaeota	1.80702e-05	0	1.02172e-05	0	0.018287	0.00357143	0.0312344	0.00257402	0.000384135	0.000333495	0.000295055	0.000125151	0.000874279	8.30162e-06	4.49646e-05	1.61832e-06	0.0577621	0.0312344	0.00325456	0	0.00162728	0	2.5315	0.64169	3.91361	1.00566	0.0764821	0.00542426	0.117707	0.033088	0.256568	0.00162728	0.00596669	0.000542426	3
					nzgw265	Nitrospinota	3.0117e-06	1.62342e-06	1.36229e-05	4.20204e-05	0.000642611	0.000163024	2.59746e-05	8.33015e-06	2.45193e-05	0.000100048	4.0791e-05	2.05165e-05	0.000236591	4.70425e-05	0.0103746	0.0310588	0.042803	0.0310588	0.000206965	0.000206965	0.00082786	0.00269054	0.0339422	0.0111761	0.00124179	0.00124179	0.00186268	0.000620895	0.00620895	0.00206965	0.0264915	0.0035184	0.525277	3.97207	1
					nzgw68	Acidobacteriota	0	0	0	0	7.83672e-06	1.20758e-05	4.32909e-06	1.38836e-06	0	0	1.3597e-06	4.1033e-06	0.000116447	7.74818e-05	0.0288019	0.0310345	0.0600614	0.0310345	0	0	0	0	0.000358716	0.000717432	0.000179358	0.000179358	0	0	0.000179358	0.000358716	0.0112995	0.00502202	1.26376	3.43955	2
					nzgw599	Spirochaetota	0	0	0	0	3.91836e-06	9.05687e-06	0	1.38836e-06	0	0	0	0	3.14223e-05	2.76721e-06	0.00338052	0.0308646	0.0342936	0.0308646	0	0	0	0	0.000174807	0.00052442	0	0.000174807	0	0	0	0	0.00297171	0.000174807	0.144565	3.33391	1
					nzgw369	Patescibacteria	0.0308127	0.00139452	0.0200461	0.000265052	0.00864391	0.00182949	0.00451092	0.000608101	0.00711332	0.00870422	0.00807525	0.0044767	0.000109054	2.76721e-06	0	1.61832e-06	0.0965937	0.0308127	4.75537	0.399264	2.73582	0.0381136	1.02535	0.281669	0.484322	0.203583	1.21359	0.121313	2.76045	1.01419	0.0274232	0.0004648	0	0.0004648	6
					nzgw403	Patescibacteria	2.40936e-05	1.62342e-06	1.36229e-05	0	0.000105796	0.000842289	5.62782e-05	4.16507e-06	0.0178391	0.0305148	0.0280819	0.024669	1.84837e-06	2.76721e-06	0	1.61832e-06	0.102159	0.0305148	0.00312326	0.000390407	0.00156163	0	0.010541	0.108924	0.00507529	0.00117122	2.55639	0.357223	8.06308	4.69426	0.000390407	0.000390407	0	0.000390407	3
					nzgw16	Thermoproteota	1.80702e-05	0	3.40572e-05	7.11115e-05	0.00296228	0.00581753	0.00548929	0.0270147	0.00209776	0.030348	0.00291383	0.00357192	0.00132159	0.00238257	0	0	0.0840427	0.030348	0.00195495	0	0.00325825	0.00716816	0.246324	0.627866	0.413147	6.33991	0.250886	0.296501	0.698244	0.567262	0.232965	0.280536	0	0	1
					nzgw392	Patescibacteria	0.0303007	0.00161206	0.0161806	0.000332931	0.00463542	0.00127702	0.00191346	0.000359585	0.0126056	0.0218439	0.0133781	0.00888569	0	0	0	0	0.113325	0.0303007	4.70106	0.463985	2.21993	0.0481273	0.552763	0.197649	0.206527	0.121019	2.16199	0.306052	4.59733	2.02368	0	0	0	0	5
					nzgw355	Patescibacteria	4.51755e-05	0	0.000354195	6.46468e-06	0.00933354	0.002548	0.012628	0.0012162	0.0218848	0.0300812	0.0220801	0.0147903	0.000266165	1.66032e-05	1.63508e-05	4.85495e-06	0.115272	0.0300812	0.00763775	0	0.0529551	0.00101837	1.21288	0.429751	1.48529	0.446045	4.09027	0.459284	8.26863	3.6707	0.0733224	0.0030551	0.00203673	0.00152755	5
					nzgw29	Micrarchaeota	0	0	3.40572e-06	3.23234e-06	0.000144979	0.000489071	1.73164e-05	0	0.0162645	0.0198763	0.0300317	0.0149524	2.58772e-05	0	0	1.61832e-06	0.0818103	0.0300317	0	0	0.00041495	0.00041495	0.0153532	0.0672219	0.0016598	0	2.47725	0.24731	9.165	3.02416	0.0058093	0	0	0.00041495	3
					nzgw455	Patescibacteria	0.0297496	0.00193674	0.015336	0.000235961	0.000160653	5.13223e-05	0.000199138	8.05248e-05	1.08975e-05	0	3.12731e-05	0.000129254	0	0	2.45261e-05	0	0.0479458	0.0297496	7.63714	0.922364	3.48148	0.0564397	0.031699	0.0131435	0.0355647	0.0448425	0.00309259	0	0.0177824	0.0487082	0	0	0.00463888	0	3
					nzgw292	Omnitrophota	3.61404e-05	6.49368e-06	3.7463e-05	9.69702e-06	0.00380473	0.000643038	0.00177926	9.99618e-05	0.0226776	0.0159411	0.0292172	0.00855743	0.000255075	2.76721e-06	1.63508e-05	1.61832e-06	0.0830859	0.0292172	0.00287326	0.000957755	0.00263383	0.000718316	0.232495	0.0510004	0.0984093	0.0172396	1.99309	0.114452	5.14506	0.998699	0.0330425	0.000239439	0.000957755	0.000239439	3
					nzgw503	Patescibacteria	0.0279516	0.00330203	0.0104896	0.000271517	0	0	0	0	0	3.33495e-05	0	4.1033e-06	0	0	0	0	0.0420522	0.0279516	5.6145	1.23046	1.86323	0.0508154	0	0	0	0	0	0.000604946	0	0.00120989	0	0	0	0	3
					nzgw48	Nanoarchaeota	0.000198772	0.000519494	0.00866076	0.0278886	5.48571e-05	0.000353218	0	5.13693e-05	4.63142e-05	0.00406864	4.487e-05	6.56528e-05	1.84837e-06	1.93705e-05	0	1.61832e-06	0.0419754	0.0278886	0.030083	0.145857	1.15911	3.93267	0.00638124	0.0533289	0	0.0168647	0.00774864	0.0556079	0.0150415	0.0145857	0.000455803	0.00319062	0	0.000455803	2
					nzgw542	Pseudomonadota	3.0117e-06	0	3.40572e-06	3.23234e-06	9.40407e-05	0.000298877	3.46328e-05	5.55343e-06	0.0186401	0.0162746	0.0276399	0.00924883	0	2.76721e-06	0	1.61832e-06	0.0722506	0.0276399	0.000205618	0	0.000205618	0.000205618	0.00493483	0.0203562	0.00164494	0.000822472	1.40684	0.100342	4.1798	0.926926	0	0.000205618	0	0.000205618	3
					nzgw402	Patescibacteria	9.63744e-05	0	0.000112389	1.61617e-05	0.000172408	0.000489071	0.000164506	2.36021e-05	0.0169292	0.0266129	0.0276182	0.0116964	9.24185e-06	2.76721e-06	0	3.23664e-06	0.0839465	0.0276182	0.0128199	0	0.0132206	0.00200312	0.0176274	0.064901	0.0152237	0.00681059	2.48947	0.319697	8.13746	2.28395	0.00200312	0.000400623	0	0.000801246	3
					nzgw59	Nanoarchaeota	3.0117e-06	0	0	0	3.91836e-05	3.01896e-06	9.0911e-05	1.80487e-05	8.17309e-06	0	1.3597e-06	0	0.0276165	0.00025735	0.000858415	3.5603e-05	0.0289316	0.0276165	0.000403459	0	0	0	0.00403459	0.000403459	0.00847265	0.00524497	0.00121038	0	0.000403459	0	6.02809	0.0375217	0.0847265	0.00887611	1
					nzgw201	Dependentiae	3.0117e-06	0	3.40572e-06	0	0.0053995	0.000480014	0.00316024	0.000136059	1.08975e-05	3.33495e-05	1.76761e-05	6.15495e-06	0.0214374	0.000204773	0.027318	0.00218635	0.0603969	0.027318	0.000383986	0	0.000383986	0	0.529133	0.0610538	0.28031	0.0376306	0.00153594	0.000383986	0.00499182	0.00115196	4.45347	0.028415	2.56618	0.518765	2
					nzgw413	Patescibacteria	0.0269005	0.00264293	0.0110993	0.000274749	2.74285e-05	2.11327e-05	2.59746e-05	2.77672e-06	2.72436e-06	0	1.3597e-06	4.1033e-06	0	0	0	0	0.0410029	0.0269005	5.44557	0.992542	1.98691	0.0518219	0.00426769	0.00426769	0.00365802	0.00121934	0.00060967	0	0.00060967	0.00121934	0	0	0	0	3
					nzgw32	Micrarchaeota	9.0351e-06	0	1.70286e-05	0	0.0142707	0.00153363	0.0268664	0.00153136	6.53848e-05	0.000100048	8.15819e-05	3.4878e-05	0.000120144	0	1.22631e-05	1.61832e-06	0.044644	0.0268664	0.0011271	0	0.0018785	0	1.3683	0.190856	2.3316	0.414398	0.00901682	0.0011271	0.022542	0.00638691	0.0244205	0	0.0011271	0.000375701	2
					nzgw416	Patescibacteria	0	0	0	6.46468e-06	3.91836e-06	0	8.65819e-06	0	0	0	2.7194e-06	0	0.000142325	1.93705e-05	0.00891525	0.0268155	0.0359142	0.0268155	0	0	0	0.00117718	0.000588589	0	0.00117718	0	0	0	0.00117718	0	0.0453213	0.00412012	1.28371	9.75291	2
					nzgw450	Patescibacteria	0	0	0	0	0	0	0	0	2.72436e-06	0	1.3597e-06	2.05165e-06	0.0266554	0.00208924	0.022748	0.00235465	0.0538534	0.0266554	0	0	0	0	0	0	0	0	0.000746032	0	0.000746032	0.000746032	10.7585	0.563254	4.15167	1.08548	3
					nzgw326	Omnitrophota	3.61404e-05	3.0845e-05	4.76801e-05	3.87881e-05	0.0023471	0.000510204	0.0015325	0.000105515	0.0204872	0.0159077	0.0264828	0.00811222	3.14223e-05	1.10688e-05	4.90523e-05	3.23664e-06	0.0757335	0.0264828	0.00270021	0.00427533	0.00315024	0.00270021	0.134785	0.0380279	0.0796561	0.0171013	1.69213	0.107333	4.38266	0.889718	0.00382529	0.000900069	0.00270021	0.000450035	3
					nzgw346	Patescibacteria	0.0264277	0.00156011	0.0145186	0.000126061	0.000137143	0.00020227	4.32909e-05	1.38836e-06	0.00861717	0.0106385	0.00731926	0.00452594	0	2.76721e-06	0	1.61832e-06	0.0741218	0.0264277	4.63273	0.507357	2.25064	0.0205899	0.0184781	0.0353724	0.00527947	0.000527947	1.6699	0.168415	2.84194	1.16465	0	0.000527947	0	0.000527947	5
					nzgw448	Patescibacteria	6.0234e-06	0	0.00054151	2.26264e-05	5.87754e-05	0.000413597	1.29873e-05	1.66603e-05	0.0139161	0.0264128	0.013238	0.0106398	0.000478728	8.30162e-06	0	0	0.0657659	0.0264128	0.00165013	0	0.131185	0.00577545	0.012376	0.113034	0.00247519	0.00990077	4.21443	0.653451	8.03283	4.27878	0.213692	0.00247519	0	0	3
					nzgw308	Omnitrophota	3.0117e-06	0	3.40572e-06	0	9.01223e-05	1.50948e-05	3.46328e-05	1.38836e-06	5.44873e-05	0	2.17552e-05	6.15495e-06	0.0261489	0.000340367	0.00214604	9.87174e-05	0.0289641	0.0261489	0.000324905	0	0.000324905	0	0.00747282	0.00162453	0.00259924	0.000324905	0.00649811	0	0.00519849	0.000974716	4.59644	0.0399634	0.170575	0.0198192	1
					nzgw625	Chlamydiota	0.000403568	0.000211044	0.000252024	0.0001099	0.000383999	0.000120758	0.000692655	0.000216584	0.000523078	0.00136733	0.000519405	0.000299541	0.00973907	0.00047596	0.0259037	0.0039487	0.0451673	0.0259037	0.0454448	0.0440882	0.0250964	0.0115308	0.0332358	0.0135656	0.0542625	0.0529059	0.0651149	0.0139048	0.129552	0.0495145	1.78693	0.0583321	2.14913	0.827502	3
					nzgw457	Patescibacteria	6.0234e-06	0	6.81145e-06	0	3.91836e-06	1.81137e-05	1.29873e-05	0	5.44873e-06	3.33495e-05	4.0791e-06	0	8.68734e-05	0	0.0176506	0.0255953	0.0434236	0.0255953	0.00173596	0	0.00173596	0	0.00086798	0.00520788	0.00260394	0	0.00173596	0.00086798	0.00260394	0	0.040795	0	3.74794	13.728	2
					nzgw523	Pseudomonadota	2.10819e-05	0	6.81145e-06	0	1.17551e-05	4.22654e-05	8.65819e-06	0	2.72436e-06	0	1.3597e-06	2.05165e-06	0.000121992	5.53442e-06	0.00918095	0.0254497	0.0348549	0.0254497	0.00183397	0	0.00052399	0	0.000785986	0.00366793	0.00052399	0	0.000261995	0	0.000261995	0.000261995	0.0172917	0.00052399	0.588441	4.12014	1
					nzgw433	Patescibacteria	0.000421638	3.40918e-05	0.0246404	0.000694953	0	0	0	0	0	0	0	2.05165e-06	0	0	0	0	0.0257931	0.0246404	0.0881988	0.0132298	4.55799	0.135448	0	0	0	0	0	0	0	0.000629991	0	0	0	0	1
					nzgw459	Patescibacteria	0.0242623	0.00128737	0.00960074	0.000148688	0	0	0	0	0	0	1.3597e-06	0	0	0	0	0	0.0353004	0.0242623	6.44131	0.634057	2.25398	0.0367801	0	0	0	0	0	0	0.000799567	0	0	0	0	0	2
					nzgw375	Patescibacteria	0	0	0	0	7.83672e-06	3.01896e-06	0	0	0	0	6.79849e-06	0	5.36027e-05	0	0.000907467	0.0241016	0.0250803	0.0241016	0	0	0	0	0.000986233	0.000493117	0	0	0	0	0.00246558	0	0.0143004	0	0.109472	7.34399	1
					nzgw289	Omnitrophota	3.0117e-06	0	4.42744e-05	2.90911e-05	0.00097959	0.000386427	0.000311695	1.9437e-05	0.0141694	0.0123393	0.0239538	0.00864975	5.54511e-06	0	0	0	0.0608914	0.0239538	0.000331713	0	0.00431226	0.00298541	0.0829281	0.0424592	0.0238833	0.00464398	1.72524	0.122734	5.84378	1.3985	0.000995138	0	0	0	3
					nzgw104	Actinomycetota	6.0234e-06	0	3.40572e-06	3.23234e-06	3.91836e-05	9.05687e-06	1.73164e-05	2.77672e-06	1.36218e-05	0	4.0791e-06	2.05165e-06	0.0191362	0.00101003	0.0153248	0.0238977	0.0594694	0.0238977	0.000438311	0	0.000219155	0.000219155	0.00219155	0.000657466	0.000876621	0.000438311	0.00109578	0	0.000657466	0.000219155	2.26892	0.0799917	0.821613	3.23627	3
					nzgw618	Chlamydiota	1.20468e-05	0	0.000279269	1.9394e-05	0.000756244	0.00011472	2.59746e-05	1.38836e-06	2.9968e-05	3.33495e-05	6.79849e-06	4.1033e-06	0.00253412	0.000653061	0.0238639	0.0220059	0.0503403	0.0238639	0.00185817	0	0.0380926	0.00278726	0.0896569	0.0176527	0.00278726	0.000464544	0.00510998	0.000464544	0.00232272	0.000929087	0.636889	0.109632	2.71201	6.31686	2
					nzgw309	Omnitrophota	1.80702e-05	0	1.02172e-05	0	0.000250775	0.000226422	9.0911e-05	1.38836e-06	0.0143656	0.00910441	0.0234616	0.00727104	1.66353e-05	0	0	1.61832e-06	0.0548187	0.0234616	0.00170651	0	0.000853256	0	0.0182028	0.0213314	0.00597279	0.000284419	1.49974	0.0776463	4.90765	1.00798	0.00255977	0	0	0.000284419	3
					nzgw461	Patescibacteria	0.000572223	1.62342e-05	0.000231589	3.23234e-06	7.83672e-06	0	0	0	0	0	4.0791e-06	0	5.91479e-05	2.76721e-06	0.00658936	0.022985	0.0304714	0.022985	0.158253	0.00832912	0.056638	0.000832912	0.00166582	0	0	0	0	0	0.00249874	0	0.0266532	0.000832912	1.34265	11.8298	2
					nzgw136	Bacteroidota	9.0351e-06	0	0	0	1.17551e-05	6.03791e-06	0	0	0.00014984	0.000233446	3.53522e-05	1.64132e-05	5.36027e-05	2.76721e-06	0.00264882	0.022938	0.0261051	0.022938	0.000670064	0	0	0	0.000670064	0.00044671	0	0	0.0122845	0.00156348	0.00580723	0.00178684	0.00647729	0.000223355	0.144734	3.16583	1
					nzgw449	Patescibacteria	6.0234e-06	0	0.000691362	1.9394e-05	3.13469e-05	0.000374351	2.16455e-05	1.80487e-05	0.0142457	0.0227777	0.0172505	0.013982	0	2.76721e-06	0	0	0.0694208	0.0227777	0.00155913	0	0.158252	0.00467739	0.00623652	0.096666	0.00389782	0.0101343	4.07634	0.532443	9.89033	5.31273	0	0.000779565	0	0	3
					nzgw5	Thermoproteota	0.000816171	0.00362834	0.000173692	0.000329699	0.00153992	0.000893611	0.000991363	0.0224039	0.000422277	0.00960466	0.0018016	0.00331341	4.80576e-05	5.2577e-05	0	1.61832e-06	0.0460209	0.0224039	0.0789528	0.651142	0.0148583	0.0297166	0.114496	0.0862363	0.0667166	4.70133	0.0451575	0.0839056	0.386024	0.470512	0.00757481	0.00553544	0	0.000291339	1
					nzgw53	Nanoarchaeota	0	0	0	0	1.56734e-05	3.01896e-06	4.32909e-06	0	2.72436e-06	0	5.43879e-06	0	0.000182989	0.000246282	0.00533444	0.0223506	0.0281455	0.0223506	0	0	0	0	0.00158741	0.000396853	0.000396853	0	0.000396853	0	0.00158741	0	0.0392884	0.0353199	0.517893	5.48094	1
					nzgw414	Patescibacteria	3.0117e-06	4.87026e-06	0	0	3.91836e-06	0	4.32909e-06	1.38836e-06	0	0	0	0	1.29386e-05	2.76721e-06	0.022237	0.00183841	0.0241087	0.022237	0.000609706	0.00182912	0	0	0.000609706	0	0.000609706	0.000609706	0	0	0	0	0.00426794	0.000609706	3.3168	0.692626	1
					nzgw623	Chlamydiota	0.0196604	0.00213317	0.0101116	0.000791923	0.0116101	0.00130117	0.00297409	0.000337371	0.0191414	0.0137066	0.022091	0.00696535	6.65413e-05	0	1.63508e-05	1.61832e-06	0.110909	0.022091	1.81919	0.366178	0.827385	0.0682753	0.825713	0.120109	0.191449	0.0677179	1.95797	0.114535	4.52762	0.9461	0.0100323	0	0.0011147	0.000278675	6
					nzgw345	Patescibacteria	9.0351e-06	4.87026e-06	3.06515e-05	0	0.0220408	0.00403635	0.00500876	0.000427614	0.000397757	0.000400194	0.00031409	0.000203113	3.5119e-05	0	0	1.61832e-06	0.03291	0.0220408	0.00161786	0.00161786	0.00485359	0	3.03349	0.721027	0.623956	0.166101	0.078736	0.00647145	0.124575	0.0533895	0.0102465	0	0	0.000539288	2
					nzgw364	Patescibacteria	0.0218439	0.00118834	0.00413455	4.20204e-05	1.95918e-05	6.03791e-06	6.06073e-05	1.11069e-05	8.17309e-06	0	5.43879e-06	0	2.03321e-05	2.76721e-06	0	0	0.0273428	0.0218439	3.94472	0.398116	0.660263	0.00707036	0.00271937	0.00108775	0.00761424	0.00435099	0.00163162	0	0.0021755	0	0.00598262	0.000543874	0	0	1
					nzgw203	Dependentiae	0	0	3.40572e-06	0	1.56734e-05	9.05687e-06	1.29873e-05	0	9.53528e-05	0.000300145	0.000172682	7.79626e-05	0.000136779	8.30162e-06	0.0214726	0.0118574	0.0341624	0.0214726	0	0	0.000531541	0	0.00212616	0.00159462	0.00159462	0	0.0186039	0.00478387	0.0675057	0.0201986	0.039334	0.00159462	2.79218	3.8946	2
					nzgw210	Elusimicrobiota	0	0	0	0	7.05305e-05	2.41517e-05	0.000207797	4.16507e-05	0.000122596	0.000166747	0.000122373	6.77044e-05	0.0213949	0.000124524	0.00104645	4.53129e-05	0.0234347	0.0213949	0	0	0	0	0.00595822	0.0026481	0.0158886	0.00993037	0.0148956	0.00165506	0.0297911	0.0109234	3.83147	0.0148956	0.0847392	0.00926835	1
					nzgw469	Patescibacteria	0.0212144	0.00114938	0.0109494	6.78792e-05	0	3.01896e-06	0	0	0	0	0	0	0	0	0	0	0.0333841	0.0212144	6.66353	0.669759	3.04135	0.0198657	0	0.000945987	0	0	0	0	0	0	0	0	0	0	2
					nzgw205	Desulfobacterota	0	0	3.40572e-06	0	3.91836e-06	6.03791e-06	4.32909e-06	0	0	0	2.7194e-06	0	0.000127538	5.53442e-05	0.0044842	0.0211142	0.0258017	0.0211142	0	0	0.000260096	0	0.000260096	0.000520193	0.000260096	0	0	0	0.000520193	0	0.0179467	0.00520193	0.285326	3.39348	1
					nzgw36	Nanoarchaeota	0	0	0	0	0.000156734	3.92464e-05	4.32909e-06	0	0	0	0	0	0.0209143	0.000498097	0.00522816	0.000297771	0.0271386	0.0209143	0	0	0	0	0.0220139	0.00715453	0.000550348	0	0	0	0	0	6.22719	0.0990627	0.703896	0.101264	2
					nzgw57	Nanoarchaeota	9.0351e-06	0	8.51431e-05	9.69702e-06	0.0070844	0.00149438	0.0208835	0.00174239	0.000174359	0.000233446	0.00017812	8.41176e-05	0.00349342	5.2577e-05	0.000171683	9.70991e-06	0.035706	0.0208835	0.00173125	0	0.0144271	0.00173125	1.04337	0.285657	2.78385	0.72424	0.0369334	0.00403959	0.075598	0.0236604	1.09069	0.0109646	0.0242375	0.0034625	4
					nzgw384	Patescibacteria	0	0	0	0	0.000395755	0.000123777	0.000112556	1.52719e-05	1.90706e-05	3.33495e-05	1.22373e-05	6.15495e-06	0.0206223	0.00183743	0.0056451	0.000283206	0.0291062	0.0206223	0	0	0	0	0.0463791	0.0188272	0.0119392	0.00505119	0.00321439	0.000459199	0.00413279	0.0013776	5.12328	0.304908	0.634154	0.0803598	1
					nzgw405	Patescibacteria	0.0203711	0.00181823	0.00808519	0.000148688	0	0	0	0	0	0	0	0	0	0	0	0	0.0304232	0.0203711	4.10917	0.680407	1.44222	0.0279453	0	0	0	0	0	0	0	0	0	0	0	0	2
					nzgw33	Micrarchaeota	3.91521e-05	0	4.08687e-05	0	0.00191216	0.000392464	0.00642005	0.00065114	2.72436e-06	0	4.0791e-06	0	0.0203709	0.000293324	0.0012631	5.66411e-05	0.0314466	0.0203709	0.0070785	0	0.006534	0	0.265716	0.070785	0.807493	0.25537	0.0005445	0	0.0016335	0	6.00093	0.057717	0.16825	0.0190575	2
					nzgw385	Patescibacteria	3.0117e-06	0	0	0	3.91836e-06	3.01896e-06	4.32909e-06	0	0	0	1.3597e-06	0	3.88158e-05	2.76721e-06	0.00291044	0.0203552	0.0233229	0.0203552	0.00043757	0	0	0	0.00043757	0.00043757	0.00043757	0	0	0	0.00043757	0	0.00918897	0.00043757	0.31155	5.50376	1
					nzgw579	Pseudomonadota	9.0351e-06	3.24684e-06	6.81145e-06	2.26264e-05	0.0014929	0.000332085	0.000584428	9.99618e-05	0.014935	0.0099715	0.0200379	0.00604416	7.39348e-05	4.70425e-05	0	0	0.0536606	0.0200379	0.00101452	0.000676348	0.000676348	0.00236722	0.128844	0.0371991	0.0456535	0.0243485	1.85387	0.101114	4.98367	0.996261	0.013527	0.00574896	0	0	3
					nzgw545	Pseudomonadota	0.00102699	5.84431e-05	0.00056535	1.61617e-05	1.95918e-05	3.01896e-06	5.62782e-05	0	5.44873e-06	0	1.3597e-06	0	0.0195816	0.000785887	0.000858415	5.17862e-05	0.0230304	0.0195816	0.13665	0.0144264	0.0665216	0.00200366	0.00200366	0.000400733	0.00520952	0	0.000801465	0	0.000400733	0	4.24536	0.113808	0.0841538	0.0128234	1
					nzgw428	Patescibacteria	6.62574e-05	8.92881e-05	0.000139635	9.05055e-05	0.000266449	0.000241517	3.89618e-05	0.000442886	0.00978047	0.0195095	0.0102535	0.00778806	5.54511e-06	1.3836e-05	0	0	0.0487263	0.0195095	0.0145898	0.0364745	0.0271901	0.0185688	0.0450957	0.0530538	0.00596855	0.211552	2.38079	0.387956	5.00098	2.5174	0.00198952	0.00331586	0	0	3
					nzgw350	Patescibacteria	0	0	4.76801e-05	0	8.6204e-05	0.000323028	4.32909e-06	1.38836e-06	0.0166295	0.0194761	0.0189773	0.00965301	0	2.76721e-06	0	0	0.0652013	0.0194761	0	0	0.00643038	0	0.0101049	0.0491465	0.000459313	0.000459313	2.80365	0.268239	6.41063	2.16107	0	0.000459313	0	0	3
					nzgw268	Nitrospirota	1.50585e-05	2.43513e-05	3.06515e-05	1.29294e-05	0.000427101	0.00172081	0.0149527	0.0188456	6.53848e-05	0.000500242	6.79849e-05	4.92396e-05	3.69674e-05	0	2.04385e-05	8.09159e-06	0.0367775	0.0188456	0.00132087	0.00396261	0.00237757	0.0010567	0.028795	0.150579	0.912458	3.5859	0.00634018	0.00396261	0.0132087	0.00634018	0.00528348	0	0.00132087	0.00132087	2
					nzgw442	Patescibacteria	3.91521e-05	4.87026e-06	1.36229e-05	0	0.00176326	0.000413597	0.00303037	0.000431779	0.00129407	0.00146738	0.00164931	0.00089657	0.0187591	0.00136977	0.00177406	0.000111664	0.0330186	0.0187591	0.00553171	0.00127655	0.00170207	0	0.191482	0.0582957	0.297861	0.132336	0.20212	0.0187227	0.516151	0.185951	4.31856	0.210631	0.184674	0.0293606	1
					nzgw380	Patescibacteria	0	0	0	0	8.22856e-05	3.92464e-05	3.46328e-05	4.16507e-06	0	0	0	4.1033e-06	0.0186519	0.00362504	0.0100148	0.00232714	0.0347834	0.0186519	0	0	0	0	0.0151663	0.00938868	0.00577765	0.00216662	0	0	0	0.00144441	7.28778	0.94609	1.76941	1.03853	4
					nzgw401	Patescibacteria	0.01854	0.00166887	0.00769013	0.000129294	7.83672e-06	6.03791e-06	4.32909e-06	1.38836e-06	0	6.6699e-05	0	0	0	0	0	0	0.0281146	0.01854	5.37875	0.898206	1.97291	0.0349496	0.00174748	0.00174748	0.000873741	0.000873741	0	0.00174748	0	0	0	0	0	0	3
					nzgw43	Nanoarchaeota	0	0	0	0	0.0012382	0.000205289	0.0011905	0.000111069	0.000152564	0.000133398	0.000171322	5.74462e-05	0.0185262	0.000196472	0.00168822	7.1206e-05	0.0237419	0.0185262	0	0	0	0	0.119679	0.0257537	0.104151	0.0302984	0.0212089	0.00151492	0.0477201	0.0106045	3.79602	0.0268899	0.156416	0.0166641	1
					nzgw348	Patescibacteria	6.32457e-05	3.24684e-06	4.08687e-05	0	0.000991345	0.000223403	0.000978375	0.000116622	4.35898e-05	0.000100048	3.12731e-05	1.23099e-05	0.0181307	0.000224144	0.00137346	9.70991e-05	0.0224297	0.0181307	0.00899086	0.000856272	0.00513763	0	0.108318	0.0316821	0.0967588	0.0359634	0.00685018	0.00128441	0.00984713	0.00256882	4.19959	0.034679	0.143854	0.0256882	1
					nzgw86	Actinomycetota	0.0180883	0.00125815	0.00874931	0.000148688	0	0	0	0	0	0	0	0	9.24185e-06	0	8.17538e-06	0	0.0282618	0.0180883	2.19755	0.283567	0.939979	0.0168311	0	0	0	0	0	0	0	0	0.00182947	0	0.000731786	0	2
					nzgw41	Nanoarchaeota	0	0	0	0	0.0131696	0.00275631	0.0179657	0.00139669	0.00343542	0.00410199	0.00254672	0.00151001	0.000103509	0	8.17538e-06	0	0.0469942	0.0179657	0	0	0	0	1.93867	0.526631	2.39378	0.580274	0.727362	0.0709481	1.08037	0.424535	0.0323016	0	0.00115363	0	4
					nzgw499	Patescibacteria	3.0117e-06	0	1.36229e-05	0	0.000105796	0.000362275	0.000177493	0.00010968	0.00567213	0.0179087	0.00809021	0.00911958	0	0	0	0	0.0415625	0.0179087	0.000963632	0	0.00385453	0	0.0260181	0.115636	0.0395089	0.0761269	2.00628	0.51747	5.73361	4.28334	0	0	0	0	3
					nzgw382	Patescibacteria	3.0117e-06	0	7.49259e-05	0	0.000164571	0.000286801	8.22528e-05	9.71851e-06	0.0146544	0.0161078	0.0178991	0.00915856	1.66353e-05	0	0	1.61832e-06	0.0584593	0.0178991	0.000483926	0	0.0106464	0	0.0203249	0.045973	0.0091946	0.00338748	2.60304	0.233736	6.37041	2.16025	0.00435534	0	0	0.000483926	3
					nzgw391	Patescibacteria	0.00635469	0.000529235	0.00703282	0.000184243	0.0177737	0.00261744	0.00463213	0.000477595	0.00586011	0.00917111	0.00594732	0.00390224	1.84837e-05	0	1.63508e-05	1.61832e-06	0.0645191	0.0177737	1.34852	0.208349	1.31976	0.0364291	2.89899	0.554106	0.683845	0.219853	1.37472	0.175754	2.79545	1.21558	0.00639107	0	0.00255643	0.000639107	6
					nzgw584	Pseudomonadota	6.0234e-05	2.27279e-05	8.85488e-05	1.29294e-05	0.00118335	0.000513223	0.00135501	9.99618e-05	0.017692	0.0142736	0.0174925	0.00680532	0.00243615	7.47146e-05	6.5403e-05	1.29465e-05	0.0621886	0.017692	0.00641519	0.00449064	0.00833975	0.00128304	0.0968694	0.0545291	0.100398	0.0230947	2.08301	0.137285	4.12657	1.06396	0.422761	0.00866051	0.00513215	0.00256608	3
					nzgw343	Patescibacteria	0	0	2.72458e-05	0	0.000180245	0.000295858	3.89618e-05	4.02624e-05	0.0110882	0.0172417	0.010021	0.0066535	0	0	0	0	0.0455869	0.0172417	0	0	0.00523116	0	0.0300792	0.0640817	0.00588505	0.0189629	2.66135	0.338064	4.8192	2.12058	0	0	0	0	3
					nzgw26	Micrarchaeota	0	0	0	0	3.91836e-06	0	4.32909e-06	0	2.72436e-06	0	1.3597e-06	0	0.0170993	0.000226911	0.0159829	0.000964518	0.0342859	0.0170993	0	0	0	0	0.000449316	0	0.000449316	0	0.000449316	0	0.000449316	0	4.15662	0.0368439	1.75683	0.267792	2
					nzgw337	Patescibacteria	3.0117e-06	0	0	0	0	0	0	0	5.44873e-06	3.33495e-05	1.3597e-06	4.1033e-06	3.32707e-05	0.000309927	0.00156559	0.0170797	0.0190358	0.0170797	0.000492877	0	0	0	0	0	0	0	0.000985754	0.000492877	0.000492877	0.000985754	0.00887179	0.0552022	0.188772	5.20183	1
					nzgw283	Omnitrophota	3.61404e-05	4.87026e-06	2.38401e-05	0	0.00922382	0.000935877	0.017048	0.000777481	0.000452245	0.000433543	0.000477254	0.000135409	0.00407196	2.76721e-05	0.000134894	0	0.033783	0.017048	0.00662465	0.00165616	0.00386438	0	1.29954	0.171137	2.17399	0.30915	0.091641	0.00717671	0.193771	0.0364356	1.21618	0.00552054	0.0182178	0	3
					nzgw429	Patescibacteria	3.0117e-06	4.87026e-06	0.00016688	3.23234e-06	0.000172408	0.000437749	0.000290049	0.000123564	0.00379776	0.0168081	0.0061404	0.0120104	1.10902e-05	0	0	0	0.0399695	0.0168081	0.000646088	0.00193826	0.0316583	0.000646088	0.0284279	0.0936827	0.0432879	0.0575018	0.900646	0.325628	2.91773	3.7822	0.00387653	0	0	0	3
					nzgw310	Omnitrophota	0.000210819	9.74051e-06	0.000214561	3.23234e-06	0.00088555	0.00023246	6.92655e-05	6.94179e-06	0.0166513	0.0114722	0.0155196	0.00472289	1.84837e-06	0	0	0	0.0500005	0.0166513	0.0219235	0.00187916	0.0197312	0.000313194	0.0707817	0.0241159	0.0050111	0.00156597	1.91424	0.107739	3.57479	0.720972	0.000313194	0	0	0	3
					nzgw447	Patescibacteria	0.0164921	0.00117049	0.00670247	0.000342628	2.35102e-05	6.03791e-06	0	1.38836e-06	1.36218e-05	3.33495e-05	2.17552e-05	1.23099e-05	0	0	0	0	0.0248196	0.0164921	3.26978	0.430517	1.17511	0.0632938	0.00358267	0.00119422	0	0.000597111	0.00298556	0.000597111	0.00955378	0.00358267	0	0	0	0	2
					nzgw481	Patescibacteria	0.0162391	0.000912362	0.00757092	0.000235961	0	0	0	6.94179e-06	8.17309e-06	0.000100048	2.7194e-06	6.15495e-06	0	0	0	0	0.0250824	0.0162391	3.32586	0.346649	1.37118	0.0450274	0	0	0	0.00308407	0.00185044	0.00185044	0.00123363	0.00185044	0	0	0	0	2
					nzgw397	Patescibacteria	0.016209	0.00171758	0.00616777	0.000235961	0	0	0	0	0	3.33495e-05	0	0	0	0	0	0	0.0243636	0.016209	4.18391	0.822478	1.40785	0.0567495	0	0	0	0	0	0.00077739	0	0	0	0	0	0	3
					nzgw199	Dependentiae	0.0161969	0.00109256	0.0080341	0.000100203	0.00124212	0.000283782	0.00108227	7.21946e-05	0.00978864	0.00700339	0.0125962	0.00332162	0.00248976	7.47146e-05	8.17538e-05	6.47327e-06	0.0634668	0.0161969	3.19594	0.399938	1.40186	0.0184221	0.188381	0.0558606	0.148566	0.0309016	2.13518	0.124795	5.50524	0.96211	0.800471	0.0160451	0.0118852	0.00237705	6
					nzgw480	Patescibacteria	0.0160584	0.00113802	0.00723716	0.000168082	0	0	0	0	2.72436e-06	0	1.3597e-06	0	3.69674e-06	0	0	1.61832e-06	0.024611	0.0160584	3.8764	0.509632	1.54489	0.0378044	0	0	0	0	0.000727007	0	0.000727007	0	0.00145401	0	0	0.000727007	2
					nzgw61	Nanoarchaeota	6.0234e-06	0	3.40572e-06	0	0.01056	0.00119249	0.0160133	0.0012051	0.000187981	0.000166747	0.000191717	5.53945e-05	0.00223283	1.66032e-05	6.13154e-05	0	0.0318929	0.0160133	0.000967765	0	0.000483883	0	1.30406	0.191134	1.78988	0.42001	0.0333879	0.00241941	0.0682274	0.0130648	0.58453	0.0029033	0.00725824	0	2
					nzgw500	Patescibacteria	0	0	6.81145e-06	0	7.83672e-06	3.01896e-06	2.16455e-05	4.16507e-06	2.72436e-06	0	1.3597e-06	0	0.0159385	0.00219163	0.000515049	5.17862e-05	0.0187445	0.0159385	0	0	0.00142176	0	0.00142176	0.00071088	0.0035544	0.00213264	0.00071088	0	0.00071088	0	6.12992	0.563017	0.0895708	0.0227481	1
					nzgw46	Nanoarchaeota	0	0	0	0	0.0158459	0.00233064	0.0152817	0.000971851	0.000583014	0.000767038	0.000553397	0.000260559	0.000144173	2.76721e-06	4.08769e-06	1.61832e-06	0.0367467	0.0158459	0	0	0	0	1.97328	0.3767	1.72248	0.341567	0.104422	0.0112229	0.198597	0.0619701	0.0380604	0.000487953	0.000487953	0.000487953	2
					nzgw45	Nanoarchaeota	2.10819e-05	0	0	0	0.00600293	0.000863422	0.0157622	0.00125785	0.000539424	0.000566941	0.000424226	0.000184648	0.00813653	8.57834e-05	0.000351541	1.13282e-05	0.0342079	0.0157622	0.0042411	0	0	0	0.928194	0.173279	2.20598	0.548919	0.119962	0.0102998	0.189032	0.0545284	2.66704	0.018782	0.0521049	0.0042411	3
					nzgw339	Patescibacteria	0	0	0	0	3.91836e-06	0	0	0	0	0	0	0	1.66353e-05	0	0.0157253	0.00333859	0.0190845	0.0157253	0	0	0	0	0.000836223	0	0	0	0	0	0	0	0.007526	0	3.21695	1.72513	2
					nzgw39	Nanoarchaeota	0.00196062	0.000149355	0.00275864	7.11115e-05	0.0134948	0.00248158	0.0155588	0.00134671	0.00256363	0.00246786	0.00201643	0.00109763	0.0147592	0.000196472	0.000580452	1.78015e-05	0.0615211	0.0155588	0.340885	0.0481742	0.424142	0.0115199	1.80339	0.430426	1.88193	0.507923	0.492738	0.0387488	0.776547	0.280143	4.1812	0.0371779	0.0743558	0.00575996	4
					nzgw11	Thermoproteota	0.00327974	0.00605535	0.00058919	0.000478386	0.000795427	0.00145514	0.000805212	0.0155413	0.00010625	0.00396859	0.000221631	0.000287231	0.000168202	0.000141128	2.86138e-05	4.85495e-06	0.0339262	0.0155413	0.431761	1.47885	0.0685901	0.0586782	0.0804843	0.191101	0.0737443	4.43814	0.0154625	0.0471805	0.0646253	0.0555064	0.0360792	0.0202202	0.00277532	0.00118942	2
					nzgw474	Patescibacteria	3.0117e-06	0	0.00124309	9.05055e-05	2.35102e-05	0.000452844	0	9.71851e-06	0.00299408	0.0124394	0.00879181	0.015531	1.84837e-06	0	0	0	0.0415808	0.015531	0.000754388	0	0.275352	0.0211229	0.00452633	0.113158	0	0.00528071	0.829072	0.281387	4.87787	5.71072	0.000754388	0	0	0	3
					nzgw489	Patescibacteria	6.0234e-06	0	2.38401e-05	0	0.000133224	2.41517e-05	2.16455e-05	0	5.44873e-06	3.33495e-05	0	0	0.0149034	0.00104047	0.00502377	0.0019258	0.0231411	0.0149034	0.00242178	0	0.00847624	0	0.0411703	0.00968714	0.00605446	0	0.00242178	0.00121089	0	0	9.76342	0.455295	1.48819	1.44096	3
					nzgw353	Patescibacteria	0	0	7.15202e-05	9.69702e-06	0.000540734	0.000169062	0.000597415	0.000137447	4.35898e-05	0.000100048	4.487e-05	2.87231e-05	0.0149034	0.000315462	0.000993309	4.85495e-05	0.0180038	0.0149034	0	0	0.0132472	0.00189246	0.0870532	0.035326	0.0870532	0.0624512	0.0100931	0.00189246	0.0208171	0.00883149	5.08631	0.0719136	0.153289	0.0189246	1
					nzgw451	Patescibacteria	0.000286112	1.46108e-05	0.0148796	0.00026182	1.95918e-05	1.50948e-05	1.29873e-05	2.77672e-06	0.00019343	0.000266796	0.00017948	0.000133357	0	0	0	0	0.0162657	0.0148796	0.0863934	0.00818464	3.97319	0.0736617	0.00454702	0.00454702	0.00272821	0.00181881	0.0645677	0.00727523	0.120041	0.0591113	0	0	0	0	1
					nzgw377	Patescibacteria	6.0234e-06	0	0	3.23234e-06	1.95918e-05	6.03791e-06	4.32909e-06	0	0	0	0	0	7.39348e-05	3.04393e-05	0.00100557	0.014785	0.0159341	0.014785	0.000758144	0	0	0.000379072	0.00189536	0.000758144	0.000379072	0	0	0	0	0	0.0151629	0.00416979	0.0932517	3.4632	1
					nzgw507	Patescibacteria	3.0117e-06	0	0	0	0	6.03791e-06	0.000779237	0.0142446	1.08975e-05	3.33495e-05	3.53522e-05	2.05165e-06	0	0	0	0	0.0151145	0.0142446	0.00060882	0	0	0	0	0.00121764	0.109588	6.24649	0.00243528	0.00060882	0.0158293	0.00060882	0	0	0	0	1
					nzgw491	Patescibacteria	0.0141128	0.000827944	0.00684551	0.000129294	0	0	0	1.38836e-06	0	0	1.3597e-06	0	0	0	0	0	0.0219183	0.0141128	4.12924	0.449405	1.77119	0.0352475	0	0	0	0.000881187	0	0	0.000881187	0	0	0	0	0	2
					nzgw495	Patescibacteria	1.80702e-05	0	5.44916e-05	0	0.00142237	0.000929839	0.00116453	0.000223526	0.00835563	0.0141068	0.00904063	0.00804862	9.24185e-06	0	0	0	0.0433738	0.0141068	0.00389994	0	0.0103999	0	0.235947	0.200197	0.174847	0.104649	1.99352	0.274946	4.32179	2.54991	0.00324995	0	0	0	3
					nzgw431	Patescibacteria	9.0351e-06	0	1.70286e-05	3.23234e-06	0.000125388	0.000419635	0.000225113	9.85734e-05	0.00441892	0.01384	0.00693854	0.00829276	1.84837e-06	0	0	0	0.0343901	0.01384	0.00214975	0	0.00358292	0.000716585	0.0229307	0.0996053	0.0372624	0.0508775	1.1623	0.297383	3.65673	2.89644	0.000716585	0	0	0	3
					nzgw441	Patescibacteria	0.0136129	0.00082632	0.00644704	6.78792e-05	0	0	0	0	0	0	1.3597e-06	0	0	0	0	0	0.0209555	0.0136129	3.78702	0.426458	1.58602	0.0175945	0	0	0	0	0	0	0.000837836	0	0	0	0	0	2
					nzgw42	Nanoarchaeota	1.20468e-05	0	0	0	1.56734e-05	0	6.49364e-05	6.94179e-06	8.17309e-06	3.33495e-05	8.15819e-06	2.05165e-06	0.0128221	0.000146662	0.00278372	0.000114901	0.0160188	0.0128221	0.00229753	0	0	0	0.00229753	0	0.00861574	0.00287191	0.00172315	0.000574383	0.0034463	0.000574383	3.98449	0.0304423	0.391155	0.0407812	1
					nzgw372	Patescibacteria	0.000108421	1.46108e-05	0.000858242	2.58587e-05	0.000250775	9.66066e-05	0.0002381	2.22137e-05	0.00319296	0.00400194	0.00291655	0.00157361	0.0127205	0.000166032	2.86138e-05	3.23664e-06	0.0262183	0.0127205	0.0197433	0.00493584	0.138203	0.00438741	0.0350993	0.0175496	0.0301634	0.00877482	0.642756	0.0658112	1.17637	0.420643	3.77427	0.0329056	0.00383898	0.00109685	2
					nzgw452	Patescibacteria	0	0	3.40572e-06	0	0.000709223	0.000184156	0.00242862	0.000359585	7.35579e-05	0.000133398	6.25461e-05	3.28264e-05	0.0124728	0.000243514	0.000527312	4.0458e-05	0.0172714	0.0124728	0	0	0.000629656	0	0.113968	0.038409	0.353237	0.163081	0.0170007	0.00251862	0.0289642	0.0100745	4.24892	0.0554097	0.0812256	0.0157414	1
					nzgw181	Chloroflexota	7.83042e-05	0.000147731	4.42744e-05	7.11115e-05	0.0016653	0.00125287	0.00550228	0.0124189	0.00068654	0.0065365	0.000955868	0.00145052	0.0012495	0.00147215	0.000183946	4.36946e-05	0.0337595	0.0124189	0.00554477	0.0194067	0.00277239	0.00469173	0.0906357	0.0885031	0.271054	1.90761	0.0537416	0.041799	0.149922	0.150775	0.144164	0.113455	0.00959672	0.00575803	1
					nzgw357	Patescibacteria	3.0117e-06	1.62342e-06	8.51431e-05	3.23234e-06	0.000568162	0.000341142	0.000398277	6.38645e-05	0.00688447	0.0120725	0.00670739	0.00758084	8.50251e-05	8.30162e-06	4.08769e-06	0	0.0348071	0.0120725	0.000719674	0.000719674	0.0179918	0.000719674	0.104353	0.0813231	0.06621	0.033105	1.81862	0.260522	3.55015	2.65919	0.033105	0.00215902	0.000719674	0	3
					nzgw488	Patescibacteria	0.0120408	0.000790605	0.00611668	9.05055e-05	0	0	0	1.38836e-06	0	0	0	2.05165e-06	0	0	0	0	0.019042	0.0120408	3.73092	0.454466	1.67602	0.0261295	0	0	0	0.000933196	0	0	0	0.000933196	0	0	0	0	2
					nzgw463	Patescibacteria	0	0	0	0	3.91836e-06	3.01896e-06	0	0	0	0	0	0	2.77256e-05	9.40851e-05	0.0118093	0.00937006	0.0213081	0.0118093	0	0	0	0	0.000866446	0.000866446	0	0	0	0	0	0	0.0129967	0.0294592	2.50316	5.01672	2
					nzgw498	Patescibacteria	3.0117e-06	0	6.81145e-06	6.46468e-06	3.91836e-06	6.03791e-06	4.32909e-06	0	1.08975e-05	0	2.03955e-05	8.20659e-06	4.9906e-05	0	0.00252211	0.01138	0.0140221	0.01138	0.000894082	0	0.00178816	0.00178816	0.000894082	0.00178816	0.000894082	0	0.00357633	0	0.0134112	0.00357633	0.0241402	0	0.551649	6.28719	1
					nzgw508	Patescibacteria	0.0113752	0.000808463	0.00454664	9.37379e-05	3.91836e-06	0	0	0	0	0	0	0	0	0	0	0	0.016828	0.0113752	3.04612	0.401634	1.07667	0.0233883	0.000806493	0	0	0	0	0	0	0	0	0	0	0	2
					nzgw373	Patescibacteria	5.72223e-05	6.49368e-06	2.72458e-05	3.23234e-06	0.000509387	0.000332085	0.000320353	5.4146e-05	0.00970691	0.0113388	0.00687192	0.00525838	5.36027e-05	0	0	0	0.0345398	0.0113388	0.0129152	0.00271898	0.00543796	0.000679745	0.0883668	0.0747719	0.0503011	0.0265101	2.42193	0.231113	3.43543	1.74219	0.0197126	0	0	0	3
					nzgw368	Patescibacteria	0.0010029	9.09115e-05	0.000510859	3.23234e-06	5.87754e-05	3.32085e-05	5.62782e-05	1.11069e-05	0.000318751	0.000500242	0.000465017	0.000252353	0.011288	0.000428917	0	0	0.0150205	0.011288	0.181349	0.0304972	0.0816889	0.000544593	0.00816889	0.00599052	0.00707971	0.00435674	0.0637173	0.00816889	0.186251	0.0669849	3.32583	0.0844119	0	0	1
					nzgw38	Nanoarchaeota	1.80702e-05	0	3.06515e-05	0	0.00960782	0.00192609	0.0112686	0.000976016	0.0033101	0.00340165	0.00310963	0.00199625	0.0006802	1.66032e-05	4.49646e-05	0	0.0363867	0.0112686	0.00333083	0	0.00499625	0	1.3612	0.354178	1.44503	0.390262	0.674493	0.0566241	1.2696	0.54015	0.204291	0.00333083	0.00610652	0	3
					nzgw49	Nanoarchaeota	0.00026503	0.000137991	0.00918524	0.0106829	0.000223347	0.000193213	0.000121215	7.3583e-05	0.000128045	0.00290141	0.000205314	0.000160029	8.50251e-05	1.3836e-05	4.08769e-06	0	0.0243802	0.0106829	0.0552714	0.0533871	1.69394	2.07582	0.0358008	0.0401974	0.0175863	0.0332884	0.0295199	0.0546433	0.0948407	0.0489905	0.0288919	0.00314042	0.000628084	0	2
					nzgw464	Patescibacteria	0	0	0	0	3.91836e-06	6.03791e-06	0	0	0	0	0	0	3.5119e-05	8.30162e-06	0.00349089	0.0103977	0.013942	0.0103977	0	0	0	0	0.000802205	0.00160441	0	0	0	0	0	0	0.0152419	0.00240662	0.685083	5.15417	1
					nzgw404	Patescibacteria	3.31287e-05	8.1171e-06	1.70286e-05	0	7.44489e-05	0.000178118	3.46328e-05	0	0.00698255	0.00807058	0.0100305	0.00346318	1.84837e-05	0	4.08769e-06	0	0.0289148	0.0100305	0.00688896	0.00313135	0.00313135	0	0.0118991	0.0369499	0.00501015	0	1.60513	0.151557	4.61999	1.05714	0.00626269	0	0.000626269	0	3
					nzgw3	Thermoproteota	0.000168655	0.000790605	0.000177098	0.000594751	9.40407e-05	0.000341142	0.000316024	0.00952969	0.000196154	0.00430209	0.000341284	0.000711922	9.9812e-05	0.000315462	0	1.94198e-05	0.0179981	0.00952969	0.0211395	0.183838	0.0196295	0.0694584	0.00905979	0.0426565	0.0275569	2.5911	0.0271794	0.0486964	0.0947503	0.130989	0.0203845	0.043034	0	0.0045299	1
					nzgw361	Patescibacteria	0	0	3.40572e-06	0	5.48571e-05	1.20758e-05	7.35946e-05	1.11069e-05	5.44873e-05	0.000166747	0.000114215	3.4878e-05	0.00943039	0.000127292	0.00047826	1.94198e-05	0.0105807	0.00943039	0	0	0.000568959	0	0.00796543	0.00227584	0.00967231	0.00455168	0.0113792	0.0028448	0.0477926	0.00967231	2.90283	0.0261721	0.0665682	0.00682751	1
					nzgw484	Patescibacteria	3.0117e-06	0	4.76801e-05	6.46468e-06	7.05305e-05	0.000141891	0	1.38836e-06	0.00650578	0.00847077	0.00503224	0.00462852	0	0	0	0	0.0249083	0.00847077	0.00100028	0	0.0140039	0.00200056	0.0180051	0.0470133	0	0.00100028	2.38867	0.254072	3.70204	2.25664	0	0	0	0	3
					nzgw365	Patescibacteria	3.31287e-05	4.87026e-06	2.04343e-05	0	3.91836e-06	6.03791e-06	0	0	0.000354167	0.000333495	0.000323608	0.000254404	0.00761159	0.00023798	1.63508e-05	0	0.00919999	0.00761159	0.00793899	0.00216518	0.00433036	0	0.000721727	0.00144345	0	0	0.0938245	0.00721727	0.171771	0.0894941	2.97207	0.0620685	0.00288691	0	1
					nzgw438	Patescibacteria	0	0	0	0	0	0	0	0	2.72436e-06	0	0	2.05165e-06	2.03321e-05	5.53442e-06	0.000776661	0.0074831	0.00829041	0.0074831	0	0	0	0	0	0	0	0	0.000847681	0	0	0.000847681	0.00932449	0.00169536	0.161059	3.91968	1
					nzgw483	Patescibacteria	0	0	0	0	3.91836e-06	0	0	0	0	0	0	0	6.83897e-05	1.10688e-05	0.000915643	0.00729376	0.00829278	0.00729376	0	0	0	0	0.00109446	0	0	0	0	0	0	0	0.0404952	0.00437786	0.24516	4.93275	1
					nzgw497	Patescibacteria	0	0	0	0	0	0	0	0	0	0	2.7194e-06	1.43615e-05	0.00614583	0.00052577	0.00199071	0.000477404	0.00915679	0.00614583	0	0	0	0	0	0	0	0	0	0	0.00305173	0.0106811	5.0735	0.289914	0.743096	0.45013	2
					nzgw502	Patescibacteria	0	0	0	0	4.70203e-05	1.20758e-05	1.73164e-05	0	0	0	1.3597e-06	0	0.00482055	0.000453822	0.00539166	0.000619816	0.0113636	0.00539166	0	0	0	0	0.0129683	0.00432276	0.00432276	0	0	0	0.00108069	0	2.81844	0.177233	1.42543	0.413904	2
					nzgw496	Patescibacteria	0	0	0	0	5.87754e-05	8.15119e-05	6.49364e-05	1.24952e-05	0.00349536	0.00446883	0.00450196	0.00281281	1.84837e-06	0	4.08769e-06	0	0.0155026	0.00450196	0	0	0	0	0.0214393	0.0385907	0.0214393	0.0128636	1.83377	0.191524	4.73236	1.95955	0.00142929	0	0.00142929	0	3
					nzgw409	Patescibacteria	0	0	0	0	3.91836e-06	4.52844e-05	4.32909e-06	1.38836e-06	0.00158558	0.00156743	0.00268133	0.00136024	0	0	0	0	0.0072495	0.00268133	0	0	0	0	0.00175037	0.0262556	0.00175037	0.00175037	1.01872	0.0822676	3.45174	1.1605	0	0	0	0	3

## Sheet: Table S3
Table S3. Phyla relative abundance (%) across groundwater samples based on MAGs and 16S rRNA gene amplicon sequence variants.
Yellow highlighting indicates 31 phyla common among MAGs and ASV based on taxonomic classifications.
Of the top 21 phyla based on ASVs, which accounted for over 94% of community abundance across the groundwater samples, all 21 were represented in the MAG dataset.
																			Sum of top 21 phyla	96.2951	95.5541	96.0374	95.2964	98.1959	96.3595	96.7461	94.5232	97.1327	95.3286	96.2951	95.9729	97.6482	93.9111	96.8106	97.4549
Phylum (MAGs)	gwj01	gwj02	gwj03	gwj04	gwj05	gwj06	gwj07	gwj08	gwj09	gwj10	gwj11	gwj12	gwj13	gwj14	gwj15	gwj16	Sum		Phylum (ASVs)	GWJ01	GWJ02	GWJ03	GWJ04	GWJ05	GWJ06	GWJ07	GWJ08	GWJ09	GWJ10	GWJ11	GWJ12	GWJ13	GWJ14	GWJ15	GWJ16	Sum
Pseudomonadota	25.9351	70.5927	33.8615	64.4512	66.569	71.4947	51.8823	60.8188	41.2025	21.1648	41.3728	67.1157	17.7652	16.3398	55.6597	43.752	749.978		Proteobacteria	31.1211	41.4304	27.5451	25.9021	20.4575	28.5438	13.4987	21.0374	20.1997	24.2912	30.6057	21.9716	17.7835	18.5567	38.7242	35.2771	416.946
Patescibacteria	14.4392	2.78719	16.4924	1.09917	4.78256	3.844	6.62988	2.46268	17.0026	10.5201	13.7688	10.7562	7.8306	5.37368	16.4383	8.30262	142.53		Verrucomicrobiota/Omnitrophia/Chlamydiae	10.6314	4.57474	10.5992	6.89433	25.1289	8.31186	33.9562	3.86598	21.1018	9.31057	12.3711	15.174	15.5284	6.4433	10.9536	7.89304	202.738
Actinomycetota	40.195	11.6076	27.9825	14.5435	4.41255	3.79708	2.25719	16.957	0.344421	0.81997	1.31807	0.844832	0.708348	6.30421	0.857798	2.59933	135.549		Acidobacteriota	4.89691	9.92268	8.11856	14.9807	7.24871	9.5683	4.99356	12.951	9.7616	10.7925	9.21392	10.0838	9.50387	13.8531	2.19072	3.22165	141.302
Bacteroidota	0.414223	0.205818	0.324499	0.804465	4.60866	2.13016	13.9862	3.43375	8.92399	3.31349	12.6914	4.52603	17.7057	10.5534	3.64319	12.7503	100.015		Bacteroidota	4.25258	4.31701	7.11985	6.0567	5.4768	5.21907	5.15464	3.3183	9.1817	5.50902	6.4433	7.37758	9.72938	7.34536	17.268	15.0773	118.847
Nitrospirota	0.0024731	0.0059019	0.00548121	0.0166736	0.0810471	0.114652	0.160316	0.466053	0.0179998	0.0355556	0.0151931	0.0124694	7.6364	41.7081	2.42159	0.106926	52.8068		Actinobacteriota	9.89046	9.43943	7.98969	4.34923	4.15593	9.82603	2.89948	6.53995	2.38402	8.56959	5.63789	3.09278	2.60954	4.99356	3.93041	4.86469	91.1727
Acidobacteriota	0.00674862	0.0144361	0.0286889	0.107452	1.63817	3.73685	0.80427	0.450288	1.09036	37.0462	0.513504	0.238031	2.36074	1.16122	1.24809	1.86748	52.3125		Crenarchaeota	6.4433	3.5116	6.86211	11.5335	3.41495	7.73196	3.8982	15.8827	2.09407	5.4768	1.48196	2.96392	3.73711	4.51031	0.161082	0.998711	80.7023
Omnitrophota	1.8425	0.291326	2.32193	0.0872156	4.35303	1.5996	5.22411	0.808192	4.0922	1.23689	3.77159	1.30073	14.1609	0.814405	2.20788	0.128999	44.2415		Firmicutes	2.02964	2.57732	2.15851	2.22294	2.99613	6.21778	1.83634	0.515464	0.966495	5.60567	5.54124	1.86856	2.02964	12.1778	5.54124	12.1778	66.4626
Thermoproteota (Crenarchaeota)	6.96005	4.00919	3.57934	3.6042	0.435162	3.76011	0.282971	3.70304	0.910513	4.88548	1.12445	1.0564	0.0750006	0.467432	0.00523446	0.0136628	34.8722		Patescibacteria	8.56959	1.09536	5.02577	0.579897	4.34923	1.70747	3.41495	1.44974	6.15335	1.22423	5.34794	6.79768	2.22294	0.257732	2.83505	1.19201	52.2229
Verrucomicrobiota	0.814571	0.308201	0.524155	2.48294	0.107924	0.12345	0.0330272	0.0253809	2.04213	1.5961	3.03311	1.06311	2.73307	0.426402	3.84479	11.5411	30.6995		Nanoarchaeota	1.61082	0.837629	2.22294	2.41624	6.0567	1.96521	6.60438	2.09407	4.70361	1.25644	4.05928	5.83119	7.31314	1.48196	1.57861	1.15979	51.192
Methylomirabilota	1.29603	6.93733	1.03362	3.49675	0.0705154	0.27275	0.0994833	1.82516	0.967761	7.57553	1.22645	3.78525	0.117888	0.216762	0.636723	0.830365	30.3884		Methylomirabilota	0.386598	2.57732	1.57861	3.125	2.25515	2.09407	2.64175	9.31057	1.32088	3.09278	1.51418	2.83505	8.21521	4.15593	0.902062	1.06314	47.0683
Myxococcota	0.0204974	0.00338043	0.274294	0.0228015	2.15013	0.836664	7.71478	1.04777	4.20417	1.34673	3.72151	1.35652	5.56336	0.364624	0.202018	0.0175709	28.8468		Planctomycetota	2.67397	3.60825	4.51031	4.63918	2.19072	3.02835	1.44974	2.83505	2.9317	5.79897	2.86727	2.80284	0.483247	3.38273	1.57861	1.25644	46.0374
Planctomycetota	0.362288	0.0660015	3.51969	4.57683	0.516548	0.507441	0.604747	0.207967	2.15317	1.57419	1.73307	0.972388	2.73328	1.67046	2.3479	4.14932	27.6953		Myxococcota	2.28737	2.64175	2.02964	2.31959	3.7049	2.5451	4.09149	3.57603	3.125	2.15851	2.15851	2.96392	0.64433	3.09278	0.869845	0.676546	38.8853
Nanoarchaeota	0.0230333	0.0147409	0.365608	1.70655	1.49253	0.866197	2.52845	0.538282	1.43973	0.618569	1.20549	0.681744	7.61871	0.225278	0.555916	0.451246	20.3321		Chloroflexi	1.32088	3.54381	1.90077	3.80155	0.805412	3.06057	0.902062	3.44716	1.25644	2.41624	1.67526	1.15979	1.28866	3.35052	0.54768	1.06314	31.5399
Cyanobacteriota	0.86003	0.117678	1.2847	0.0426103	6.06305	2.13364	4.65659	0.655991	1.26649	0.404749	1.3071	0.480039	0.0149322	0.00046449	0.000490731	0	19.2885		Bdellovibrionota	3.22165	0.902062	2.57732	0.805412	2.89948	1.06314	2.5451	0.837629	3.60825	1.22423	1.83634	4.76804	1.41753	0.54768	1.48196	1.09536	30.8312
Chlamydiota	0.250726	0.0686615	0.378845	0.138519	0.676662	0.440601	0.801675	0.284389	3.46577	2.85272	2.72661	1.24935	1.34326	0.102497	2.21859	0.960395	17.9593		Cyanobacteria	1.54639	0.676546	0.805412	0.0966495	4.31701	0.64433	5.12242	1.06314	3.35052	2.15851	1.41753	1.19201	4.76804	0.354381	1.03093	0.612113	29.1559
UBA10199	0.107182	0.0276807	0.126126	0.0102607	0.469755	0.331746	0.475419	0.119916	4.39113	1.87957	3.56945	1.63279	1.42043	0.0630158	0.0803163	0.00440835	14.7092		Nitrospirota	1.35309	0.934278	1.77191	2.38402	0.289948	2.38402	0.612113	2.12629	0.128866	2.77062	0.740979	0.54768	3.86598	4.57474	0.708763	0.966495	26.1598
Elusimicrobiota	0.541818	0.995647	0.0265314	0.0131108	0.172391	0.150391	0.409148	0.172383	0.0238794	0.015586	0.0125561	0.0124376	3.61543	0.166133	3.7536	0.577557	10.6586		Elusimicrobiota	0.612113	0.483247	0.676546	0.579897	1.03093	0.289948	1.99742	1.38531	1.73969	0.676546	1.48196	2.38402	0.934278	0.612113	0.869845	0.64433	16.3982
Desulfobacterota	0.106532	0.683844	0.263506	1.46813	0.0238006	0.117107	0.040782	4.44557	0.0755064	0.703562	0.117752	0.276076	0.0125991	0.0385526	0.119411	0.421451	8.91419		Dependentiae	1.77191	0.418814	0.902062	0.354381	1.15979	0.225515	0.386598	0.161082	1.44974	0.0966495	0.740979	0.740979	4.15593	0.128866	1.51418	0.676546	14.884
Fibrobacterota	0.000104792	0.000166251	0.000583107	0.000427528	0.0112616	0.0515626	0.00852714	0.00134172	3.17993	1.05546	3.38261	1.15447	0.0201076	0.00263211	0.00302617	0.00140692	8.87363		Desulfobacterota	0.773196	0.64433	0.805412	1.15979	0	0.773196	0.515464	1.35309	0.322165	1.51418	0	0.193299	0.225515	1.32088	0.451031	3.44716	13.4987
Bdellovibrionota	0.536159	0.0724853	0.666316	0.0162461	0.997409	0.586831	1.0113	0.207576	1.51781	0.52968	1.44826	0.613512	0.0287191	0.00139347	0.00188114	3.12649e-05	8.23561		Fibrobacterota	0	0.0966495	0.0966495	0	0.193299	0.0966495	0.064433	0	1.12758	0.322165	0.869845	0.902062	1.19201	0.451031	3.47938	3.35052	12.2423
Halobacteriota	3.0574	0.519616	3.41485	0.132106	0.000234617	6.82044e-05	0	0.000139763	0.000515754	0.000730594	8.11382e-05	3.18096e-05	4.24211e-05	0.00030966	0.000245365	3.12649e-05	7.1264		Gemmatimonadota	0.902062	1.32088	0.740979	1.09536	0.064433	1.06314	0.161082	0.773196	0.225515	1.06314	0.289948	0.322165	0	2.31959	0.193299	0.740979	11.2758
Dependentiae	0.333889	0.104932	0.163445	0.0491657	0.0826113	0.0526538	0.0508848	0.0161286	0.675741	0.341674	0.773714	0.311702	0.556692	0.017341	1.62612	0.727222	5.88392		Latescibacterota	1.48196	1.35309	0.676546	1.25644	0.225515	1.25644	0.354381	0.579897	0.225515	1.15979	0.708763	0.128866	0.225515	1.48196	0	0.0322165	11.1469
Nitrospinota	0.000209585	0.000221667	0.000349864	0.00199513	0.0218715	2.5636	0.00139029	0.00100629	0.00428076	0.00487062	0.00569996	0.00292649	0.0154837	0.0354561	0.628626	1.72429	5.01228		RCP2-54	0.225515	0.0322165	0.54768	0.612113	0	0.386598	0.322165	0.451031	0.289948	0.966495	0.0966495	0.193299	0	1.15979	0.161082	0.225515	5.6701
FCPU426	0	0	0	0.000142509	0.000677782	0.000886658	6.17909e-05	0.000139763	5.15754e-05	0.000730594	0.000243415	0	0.150213	4.69599	0.00490731	0.00290764	4.85695		Thermoplasmatota	0.225515	0.161082	0.837629	0.0966495	0.257732	0.161082	0.289948	1.06314	0.128866	0.257732	0.193299	0.193299	0	0.128866	0.0322165	0	4.02706
Margulisbacteria	0.324625	0.0455527	0.457856	0.0202363	0.0941857	0.0535405	0.04106	0.0093082	0.667077	0.240852	0.679817	0.282247	1.66185	0.0498552	0.0489095	0.00234487	4.67931		MBNT15	0.193299	0.193299	0.386598	0.483247	0	0	0	0.869845	0	0.064433	0.837629	0.064433	0	0.54768	0.225515	0.0322165	3.8982
Thermoplasmatota	0.416004	0.0969518	2.14648	0.0756724	0.00255472	0.00184152	0.00166835	0.00254368	0.00345555	0.00146119	0.00160248	0.00152686	1.71462	0.0466038	0.0553708	0.00162578	4.56998		Entotheonellaeota	0.128866	0.128866	0.193299	0	0.225515	0.54768	0	0.740979	0	0.225515	0.322165	0.161082	0	0.354381	0	0	3.02835
Gemmatimonadota	0.000167668	0.000110834	5.83107e-05	0	0.00101667	0.00177332	0.000308954	0.000587004	0.000361028	0.00194825	0.000527399	0.000477144	0.0321976	0.00263211	0.258697	4.24005	4.54092		SAR324_clade(Marine_group_B)	0.064433	0.128866	0.225515	0.161082	0.257732	0.0322165	0.289948	0.0966495	0.418814	0	0.289948	0.740979	0.064433	0.064433	0.128866	0	2.96392
Bacillota (Firmicutes)	0.00205393	0.000304793	0.00151608	0.000997565	0.0361571	0.278138	0.00296596	0.00791057	0.00979933	0.00535769	0.00825582	0.00225848	0.0375851	0.226826	0.388577	3.37905	4.38775		d__Archaea	0	0	0.0322165	0	0.0966495	0.0966495	0.676546	0.193299	0.161082	0	0.0322165	0.257732	1.15979	0	0.0322165	0	2.7384
CAKKQC01	0	0	5.83107e-05	0	0.000677782	0.000341022	6.17909e-05	0.00022362	5.15754e-05	0	0.000182561	6.36192e-05	0.062953	4.12157	0.00564341	0.00425203	4.19608		Armatimonadota	0.418814	0.515464	0.193299	0.515464	0	0.064433	0	0.0322165	0	0.161082	0	0.0966495	0	0.128866	0.483247	0.0966495	2.70619
Campylobacterota	0.00132038	0.0358824	0	0.000142509	0.000573508	6.82044e-05	9.26863e-05	5.59051e-05	0.000154726	0.000730594	4.05691e-05	3.18096e-05	0.020956	3.18485	0.0470284	0.0146632	3.30659		NB1-j	0.128866	0.193299	0.161082	0.322165	0	0.483247	0	0.322165	0.0966495	0.64433	0	0.193299	0	0.0322165	0.0322165	0	2.60954
Eisenbacteria	0.74216	0.300747	0.375987	0.991864	0.00331071	0.0444693	0.00645715	0.122991	0.000722056	0.0170472	0.0027587	0.00486687	0.0151443	0.502423	0.000654308	0.00175083	3.13335		Campilobacterota	0	0.161082	0	0	0.064433	0	0.0322165	0	0.0322165	0	0.0322165	0	0	0.773196	0.579897	0.579897	2.25515
Micrarchaeota	0.000335335	0	0.00104959	0.000142509	0.108654	0.0545636	0.237709	0.0439414	0.309246	0.145875	0.449323	0.232369	0.863312	0.029108	0.345311	0.0197907	2.84073		FCPU426	0	0	0.0322165	0.161082	0	0.064433	0.0966495	0	0.0966495	0.161082	0.161082	0.0966495	0.0966495	0.676546	0.0966495	0.064433	1.80412
Lindowbacteria	0	0	0	0	0.000808125	0.000272818	0.000834177	0.00022362	0.000361028	0.000487062	0.000121707	3.18096e-05	1.36859	0.998808	0.0169302	0.00328282	2.39075		Micrarchaeota	0	0	0.0322165	0.064433	0.161082	0	0.128866	0.0322165	0.289948	0	0.257732	0.257732	0.289948	0	0.289948	0	1.80412
Chloroflexota	0.00243118	0.0161817	0.00454823	0.0199513	0.0132689	0.0505395	0.0447057	1.16257	0.0140285	0.0628311	0.0162682	0.0326685	0.0294827	0.0860854	0.00392585	0.000844153	1.56034		Margulisbacteria	0.193299	0.0966495	0.0966495	0	0.161082	0.0322165	0.0966495	0.0322165	0.386598	0.0322165	0.064433	0.322165	0	0	0.0966495	0.0322165	1.64304
Methanobacteriota	0.000188626	8.31253e-05	0	0.000570037	0.00117309	0.00136409	0.000617909	0.000698814	0.00211459	0.000487062	0.00148077	0.000731621	0.00551475	0.0015483	0.255016	0.805415	1.077		Zixibacteria	0.161082	0.483247	0.0322165	0.161082	0.0322165	0.0322165	0	0.289948	0.0966495	0.064433	0.0322165	0.0966495	0	0.064433	0	0	1.54639
Altiarchaeota	0.405001	0.0694373	0.37348	0.0179562	7.82057e-05	0.000136409	0	0	5.15754e-05	0	0.000101423	0	4.24211e-05	0	0	0	0.866285		Halobacterota	0.225515	0.0322165	0.128866	0	0	0.0322165	0	0.0322165	0	0	0.064433	0	0	0	0.386598	0.612113	1.51418
Spirochaetota	0	0	0	0	2.60686e-05	0.000204613	0	2.79526e-05	0	0	0	0	0.000721159	0.00015483	0.0676391	0.596284	0.665058		Iainarchaeota	0	0	0.064433	0.0322165	0.128866	0	0.257732	0.0322165	0.193299	0	0.322165	0.257732	0	0	0.0966495	0.0322165	1.41753
																			Spirochaetota	0.064433	0.128866	0	0.128866	0	0	0.064433	0	0	0	0.0322165	0.0322165	0	0.322165	0.257732	0.354381	1.38531
																			Dadabacteria	0.064433	0.386598	0.128866	0.225515	0	0	0	0.0966495	0	0.0966495	0	0.161082	0	0.064433	0	0	1.22423
																			WPS-2	0	0.0322165	0	0.161082	0.0966495	0.0966495	0.161082	0	0.0966495	0.193299	0	0.064433	0	0	0.064433	0	0.966495
																			Aenigmarchaeota	0	0	0.0322165	0	0.0966495	0.0966495	0.0966495	0	0.0322165	0	0.128866	0.354381	0	0	0	0	0.837629
																			Acetothermia	0	0.161082	0	0	0	0.128866	0.0322165	0.257732	0	0.0322165	0	0	0	0	0	0	0.612113
																			Euryarchaeota	0	0.0322165	0	0	0	0	0.128866	0.0322165	0.0322165	0.064433	0	0	0	0	0.064433	0.0966495	0.451031
																			NKB15	0.064433	0	0.064433	0	0	0	0.193299	0	0.0322165	0	0	0	0	0	0	0.0966495	0.451031
																			Abditibacteriota	0	0.193299	0	0.064433	0	0	0	0	0	0.0322165	0	0	0	0	0.064433	0.064433	0.418814
																			AncK6	0	0	0	0.064433	0	0	0	0	0	0.0966495	0	0.064433	0.128866	0.064433	0	0	0.418814
																			PAUC34f	0	0	0	0.0322165	0	0	0	0	0.064433	0.064433	0.064433	0.0322165	0	0.0322165	0	0.128866	0.418814
																			Nitrospinota	0	0	0	0	0	0	0	0	0	0	0	0	0.386598	0	0	0	0.386598
																			Sumerlaeota	0	0	0.0966495	0.0322165	0	0.0322165	0	0.064433	0	0.064433	0	0.0322165	0	0	0	0.0322165	0.354381
																			GAL15	0	0.0322165	0	0	0	0.0322165	0	0.128866	0	0.064433	0	0.0322165	0	0.0322165	0	0	0.322165
																			Fusobacteriota	0	0	0	0	0	0	0	0	0.161082	0	0.0322165	0.0966495	0	0	0	0	0.289948
																			Hydrogenedentes	0	0	0	0.128866	0	0.0322165	0	0.0322165	0.0322165	0	0	0.064433	0	0	0	0	0.289948
																			Deinococcota	0	0	0	0	0	0	0	0	0	0.225515	0.0322165	0	0	0	0	0	0.257732
																			DTB120	0.064433	0	0	0	0	0.0322165	0.0322165	0	0	0	0	0	0	0	0	0	0.128866
																			Schekmanbacteria	0	0	0	0	0	0	0	0.0966495	0	0	0	0	0	0	0	0	0.0966495
																			TX1A-33	0	0	0	0	0	0	0	0	0	0	0	0	0	0	0.064433	0.0322165	0.0966495
																			WOR-1	0	0	0	0	0	0	0	0	0	0	0	0.0322165	0	0.064433	0	0	0.0966495
																			Hydrothermarchaeota	0	0	0	0	0	0	0	0	0	0	0	0	0	0.064433	0	0	0.064433
																			Caldatribacteriota	0	0	0	0	0	0	0	0	0	0	0	0	0	0.0322165	0	0	0.0322165
																			Firestonebacteria	0	0	0	0	0	0	0	0	0	0	0	0	0	0	0.0322165	0	0.0322165
																			LCP-89	0	0	0	0	0	0	0	0	0	0	0	0	0	0	0	0.0322165	0.0322165

## Sheet: Table S4
Table S4. MetaCHIP results for HT genes transferred among the whole groundwater microbial communities.
Gene 1 MetaCHIP ID	Gene 1 contig ID	Gene 2 MetaCHIP ID	Gene 2 contig ID	Direction	Sequence identity (%)	Sequence divergence (%)	End match	Full length match		Donor	Donor MAG	Donor Phylum	Recipient	Recipient MAG	Recipient Phylum		Phylum	Donor HT events	Donor MAGs	Event/MAG	Recipient HT events	Recipient MAGs (HT genes)	HT Event/MAG	Recipient GI genes	Recipient MAGs (GI genes)
nzgw558_Pseudomonadota_01051	NODE_33430_length_5433_cov_2.310241_2	nzgw229_Gemmatimonadota_01180	NODE_1461_length_37985_cov_5.040593_5	nzgw558_Pseudomonadota-->nzgw229_Gemmatimonadota	76.181	23.819	no	no		nzgw558_Pseudomonadota	nzgw558	Pseudomonadota	nzgw229_Gemmatimonadota	nzgw229	Gemmatimonadota		Acidobacteriota	46	6	7.66667	62	5	12.4	36	5
nzgw560_Pseudomonadota_01376	NODE_663_length_45678_cov_4.719055_3	nzgw70_Acidobacteriota_01744	NODE_4120_length_6631_cov_2.852535_2	nzgw560_Pseudomonadota-->nzgw70_Acidobacteriota	76.54	23.46	no	no		nzgw560_Pseudomonadota	nzgw560	Pseudomonadota	nzgw70_Acidobacteriota	nzgw70	Acidobacteriota		Actinomycetota	118	22	5.36364	125	23	5.43478	2501	19
nzgw578_Pseudomonadota_00695	NODE_30_length_323158_cov_5.431533_249	nzgw173_Bdellovibrionota_00687	NODE_2640_length_24100_cov_8.007423_3	nzgw578_Pseudomonadota-->nzgw173_Bdellovibrionota	69.957	30.043	no	no		nzgw578_Pseudomonadota	nzgw578	Pseudomonadota	nzgw173_Bdellovibrionota	nzgw173	Bdellovibrionota		Altiarchaeota	0	0	0	0	0	0	5	1
nzgw301_Omnitrophota_00421	NODE_1366_length_27166_cov_3.197264_30	nzgw232_Lindowbacteria_01830	NODE_13349_length_10120_cov_2.748375_7	nzgw301_Omnitrophota-->nzgw232_Lindowbacteria	69.892	30.108	no	no		nzgw301_Omnitrophota	nzgw301	Omnitrophota	nzgw232_Lindowbacteria	nzgw232	Lindowbacteria		Bacillota	0	0	0	0	0	0	21	1
nzgw491_Patescibacteria_00608	NODE_47380_length_4332_cov_4.180480_5	nzgw438_Patescibacteria_00594	NODE_141874_length_3004_cov_1.980229_3	nzgw438_Patescibacteria-->nzgw491_Patescibacteria	69.76	30.24	no	no		nzgw438_Patescibacteria	nzgw438	Patescibacteria	nzgw491_Patescibacteria	nzgw491	Patescibacteria		Bacillota_B	2	1	2	3	1	3	73	1
nzgw558_Pseudomonadota_01057	NODE_33452_length_5431_cov_2.906403_3	nzgw229_Gemmatimonadota_01180	NODE_1461_length_37985_cov_5.040593_5	nzgw558_Pseudomonadota-->nzgw229_Gemmatimonadota	78.84	21.16	no	no		nzgw558_Pseudomonadota	nzgw558	Pseudomonadota	nzgw229_Gemmatimonadota	nzgw229	Gemmatimonadota		Bacteroidota	292	33	8.84848	271	33	8.21212	991	18
nzgw147_Bacteroidota_03967	NODE_3503_length_17622_cov_3.816810_12	nzgw509_Planctomycetota_02507	NODE_4205_length_16643_cov_3.264920_10	nzgw147_Bacteroidota-->nzgw509_Planctomycetota	69.825	30.175	no	no		nzgw147_Bacteroidota	nzgw147	Bacteroidota	nzgw509_Planctomycetota	nzgw509	Planctomycetota		Bdellovibrionota	7	4	1.75	19	4	4.75	39	3
nzgw135_Bacteroidota_02974	NODE_887_length_50254_cov_4.334650_5	nzgw243_Methylomirabilota_03531	NODE_705_length_15430_cov_18.111634_1	nzgw135_Bacteroidota-->nzgw243_Methylomirabilota	69.906	30.094	no	no		nzgw135_Bacteroidota	nzgw135	Bacteroidota	nzgw243_Methylomirabilota	nzgw243	Methylomirabilota		CAKKQC01	2	1	2	6	1	6	0	0
nzgw532_Pseudomonadota_00019	NODE_23_length_125764_cov_9.283820_20	nzgw173_Bdellovibrionota_00795	NODE_3176_length_21642_cov_8.406068_3	nzgw532_Pseudomonadota-->nzgw173_Bdellovibrionota	70.009	29.991	no	no		nzgw532_Pseudomonadota	nzgw532	Pseudomonadota	nzgw173_Bdellovibrionota	nzgw173	Bdellovibrionota		Campylobacterota	0	0	0	0	0	0	0	0
nzgw61_Nanoarchaeota_00650	NODE_37543_length_4638_cov_2.526456_6	nzgw523_Pseudomonadota_01655	NODE_74963_length_4363_cov_2.293729_2	nzgw61_Nanoarchaeota-->nzgw523_Pseudomonadota	69.032	30.968	no	no		nzgw61_Nanoarchaeota	nzgw61	Nanoarchaeota	nzgw523_Pseudomonadota	nzgw523	Pseudomonadota		Chlamydiota	1	1	1	0	0	0	40	2
nzgw155_Bacteroidota_01469	NODE_382_length_79808_cov_4.636352_80	nzgw384_Patescibacteria_00646	NODE_12268_length_10471_cov_3.772174_10	nzgw155_Bacteroidota-->nzgw384_Patescibacteria	70.082	29.918	no	no		nzgw155_Bacteroidota	nzgw155	Bacteroidota	nzgw384_Patescibacteria	nzgw384	Patescibacteria		Chloroflexota	1	1	1	2	2	1	4	1
nzgw263_Myxococcota_00672	NODE_439_length_72291_cov_4.629818_63	nzgw272_Nitrospirota_00756	NODE_1158_length_29712_cov_6.716062_29	nzgw263_Myxococcota-->nzgw272_Nitrospirota	68.079	31.921	no	no		nzgw263_Myxococcota	nzgw263	Myxococcota	nzgw272_Nitrospirota	nzgw272	Nitrospirota		Cyanobacteriota	4	3	1.33333	2	1	2	76	2
nzgw272_Nitrospirota_01781	NODE_17442_length_9078_cov_5.729820_3	nzgw168_Bdellovibrionota_00616	NODE_697_length_52557_cov_3.468571_29	nzgw272_Nitrospirota-->nzgw168_Bdellovibrionota	70.093	29.907	no	no		nzgw272_Nitrospirota	nzgw272	Nitrospirota	nzgw168_Bdellovibrionota	nzgw168	Bdellovibrionota		Dependentiae	2	2	1	2	2	1	21	2
nzgw56_Nanoarchaeota_01189	NODE_520_length_34569_cov_4.920111_13	nzgw39_Nanoarchaeota_00621	NODE_16235_length_9348_cov_2.704346_2	nzgw56_Nanoarchaeota-->nzgw39_Nanoarchaeota	70.169	29.831	no	no		nzgw56_Nanoarchaeota	nzgw56	Nanoarchaeota	nzgw39_Nanoarchaeota	nzgw39	Nanoarchaeota		Desulfobacterota	4	1	4	2	1	2	0	0
nzgw532_Pseudomonadota_00650	NODE_301_length_33595_cov_9.592042_5	nzgw173_Bdellovibrionota_01540	NODE_8877_length_11335_cov_6.292224_11	nzgw532_Pseudomonadota-->nzgw173_Bdellovibrionota	69.701	30.299	no	no		nzgw532_Pseudomonadota	nzgw532	Pseudomonadota	nzgw173_Bdellovibrionota	nzgw173	Bdellovibrionota		Desulfobacterota_B	7	1	7	8	2	4	52	2
nzgw155_Bacteroidota_01722	NODE_490_length_69830_cov_5.989456_18	nzgw168_Bdellovibrionota_02047	NODE_4370_length_17777_cov_3.443305_3	nzgw168_Bdellovibrionota-->nzgw155_Bacteroidota	69.733	30.267	no	no		nzgw168_Bdellovibrionota	nzgw168	Bdellovibrionota	nzgw155_Bacteroidota	nzgw155	Bacteroidota		Eisenbacteria	10	1	10	15	1	15	0	0
nzgw404_Patescibacteria_00533	NODE_31450_length_5411_cov_3.138752_2	nzgw16_Thermoproteota_00404	NODE_609_length_32893_cov_5.224185_19	nzgw404_Patescibacteria-->nzgw16_Thermoproteota	69.412	30.588	no	no		nzgw404_Patescibacteria	nzgw404	Patescibacteria	nzgw16_Thermoproteota	nzgw16	Thermoproteota		Elusimicrobiota	7	2	3.5	12	3	4	63	3
nzgw579_Pseudomonadota_00929	NODE_29433_length_5805_cov_2.889866_1	nzgw147_Bacteroidota_01587	NODE_461_length_46625_cov_3.824467_22	nzgw147_Bacteroidota-->nzgw579_Pseudomonadota	69.859	30.141	no	no		nzgw147_Bacteroidota	nzgw147	Bacteroidota	nzgw579_Pseudomonadota	nzgw579	Pseudomonadota		FCPU426	0	0	0	1	1	1	0	0
nzgw458_Patescibacteria_00198	NODE_26_length_255216_cov_7.001693_200	nzgw66_Thermoplasmatota_01287	NODE_427_length_47969_cov_4.385972_29	nzgw458_Patescibacteria-->nzgw66_Thermoplasmatota	69.253	30.747	no	no		nzgw458_Patescibacteria	nzgw458	Patescibacteria	nzgw66_Thermoplasmatota	nzgw66	Thermoplasmatota		Fibrobacterota	4	2	2	3	2	1.5	98	1
nzgw583_Pseudomonadota_01979	NODE_584_length_24113_cov_6.204193_13	nzgw163_Bdellovibrionota_02461	NODE_109182_length_3022_cov_3.795588_2	nzgw163_Bdellovibrionota-->nzgw583_Pseudomonadota	69.385	30.615	no	no		nzgw163_Bdellovibrionota	nzgw163	Bdellovibrionota	nzgw583_Pseudomonadota	nzgw583	Pseudomonadota		Gemmatimonadota	4	1	4	11	2	5.5	13	1
nzgw29_Micrarchaeota_00468	NODE_786_length_31411_cov_3.408150_37	nzgw33_Micrarchaeota_00632	NODE_2355_length_20962_cov_3.491771_14	nzgw29_Micrarchaeota-->nzgw33_Micrarchaeota	68.291	31.709	no	no		nzgw29_Micrarchaeota	nzgw29	Micrarchaeota	nzgw33_Micrarchaeota	nzgw33	Micrarchaeota		Halobacteriota	0	0	0	0	0	0	38	2
nzgw155_Bacteroidota_02651	NODE_3973_length_21768_cov_5.991454_15	nzgw271_Nitrospirota_02985	NODE_223278_length_2304_cov_4.976638_2	nzgw271_Nitrospirota-->nzgw155_Bacteroidota	69.945	30.055	no	no		nzgw271_Nitrospirota	nzgw271	Nitrospirota	nzgw155_Bacteroidota	nzgw155	Bacteroidota		Lindowbacteria	1	1	1	4	1	4	44	1
nzgw569_Pseudomonadota_00963	NODE_5287_length_13034_cov_10.125842_2	nzgw316_Omnitrophota_00944	NODE_3352_length_14993_cov_3.618545_2	nzgw569_Pseudomonadota-->nzgw316_Omnitrophota	69.938	30.062	no	no		nzgw569_Pseudomonadota	nzgw569	Pseudomonadota	nzgw316_Omnitrophota	nzgw316	Omnitrophota		Margulisbacteria	4	3	1.33333	2	2	1	51	2
nzgw360_Patescibacteria_00155	NODE_246_length_49789_cov_8.307381_45	nzgw509_Planctomycetota_01391	NODE_1578_length_29897_cov_3.538756_14	nzgw360_Patescibacteria-->nzgw509_Planctomycetota	70.085	29.915	no	no		nzgw360_Patescibacteria	nzgw360	Patescibacteria	nzgw509_Planctomycetota	nzgw509	Planctomycetota		Methanobacteriota	0	0	0	0	0	0	12	1
nzgw582_Pseudomonadota_01400	NODE_153_length_55166_cov_4.665056_33	nzgw85_Actinomycetota_02349	NODE_1090_length_35162_cov_26.451842_28	nzgw582_Pseudomonadota-->nzgw85_Actinomycetota	77.371	22.629	no	no		nzgw582_Pseudomonadota	nzgw582	Pseudomonadota	nzgw85_Actinomycetota	nzgw85	Actinomycetota		Methylomirabilota	31	3	10.3333	32	3	10.6667	161	3
nzgw455_Patescibacteria_00176	NODE_2598_length_9624_cov_4.155214_7	nzgw500_Patescibacteria_00387	NODE_641_length_39959_cov_3.641749_38	nzgw500_Patescibacteria-->nzgw455_Patescibacteria	70.12	29.88	no	no		nzgw500_Patescibacteria	nzgw500	Patescibacteria	nzgw455_Patescibacteria	nzgw455	Patescibacteria		Micrarchaeota	3	2	1.5	7	3	2.33333	0	0
nzgw428_Patescibacteria_00157	NODE_2383_length_23156_cov_3.730323_21	nzgw56_Nanoarchaeota_01438	NODE_1774_length_14805_cov_4.227458_2	nzgw428_Patescibacteria-->nzgw56_Nanoarchaeota	68.182	31.818	no	no		nzgw428_Patescibacteria	nzgw428	Patescibacteria	nzgw56_Nanoarchaeota	nzgw56	Nanoarchaeota		Myxococcota	52	10	5.2	41	7	5.85714	328	8
nzgw422_Patescibacteria_00169	NODE_979_length_27735_cov_7.572246_16	nzgw128_Bacteroidota_02793	NODE_61281_length_4912_cov_2.910457_5	nzgw422_Patescibacteria-->nzgw128_Bacteroidota	69.867	30.133	no	no		nzgw422_Patescibacteria	nzgw422	Patescibacteria	nzgw128_Bacteroidota	nzgw128	Bacteroidota		Nanoarchaeota	16	13	1.23077	23	11	2.09091	197	9
nzgw567_Pseudomonadota_02729	NODE_4954_length_10330_cov_6.984915_3	nzgw125_Bacteroidota_02051	NODE_3835_length_11810_cov_2.634528_13	nzgw567_Pseudomonadota-->nzgw125_Bacteroidota	69.697	30.303	no	no		nzgw567_Pseudomonadota	nzgw567	Pseudomonadota	nzgw125_Bacteroidota	nzgw125	Bacteroidota		Nitrospinota	12	3	4	2	2	1	115	2
nzgw582_Pseudomonadota_02773	NODE_1747_length_11166_cov_4.865731_4	nzgw85_Actinomycetota_02349	NODE_1090_length_35162_cov_26.451842_28	nzgw582_Pseudomonadota-->nzgw85_Actinomycetota	80.794	19.206	no	no		nzgw582_Pseudomonadota	nzgw582	Pseudomonadota	nzgw85_Actinomycetota	nzgw85	Actinomycetota		Nitrospirota	10	4	2.5	17	5	3.4	77	4
nzgw520_Pseudomonadota_01295	NODE_1798_length_14665_cov_2.833058_13	nzgw66_Thermoplasmatota_00209	NODE_45_length_127902_cov_5.372082_84	nzgw66_Thermoplasmatota-->nzgw520_Pseudomonadota	69.231	30.769	no	no		nzgw66_Thermoplasmatota	nzgw66	Thermoplasmatota	nzgw520_Pseudomonadota	nzgw520	Pseudomonadota		Omnitrophota	84	23	3.65217	53	18	2.94444	333	13
nzgw454_Patescibacteria_00646	NODE_2250_length_8992_cov_3.780408_6	nzgw599_Spirochaetota_00360	NODE_11866_length_12179_cov_2.468320_13	nzgw454_Patescibacteria-->nzgw599_Spirochaetota(66.67%)	67.134	32.866	no	no		nzgw454_Patescibacteria	nzgw454	Patescibacteria	nzgw599_Spirochaetota	nzgw599	Spirochaetota		Patescibacteria	139	70	1.98571	130	68	1.91176	1305	62
nzgw411_Patescibacteria_00013	NODE_12509_length_7307_cov_4.637490_5	nzgw405_Patescibacteria_00015	NODE_949_length_45726_cov_3.816862_4	nzgw411_Patescibacteria-->nzgw405_Patescibacteria	69.455	30.545	no	no		nzgw411_Patescibacteria	nzgw411	Patescibacteria	nzgw405_Patescibacteria	nzgw405	Patescibacteria		Planctomycetota	11	5	2.2	29	6	4.83333	160	6
nzgw587_Pseudomonadota_01207	NODE_18_length_340986_cov_5.463022_219	nzgw585_Pseudomonadota_01901	NODE_573_length_29307_cov_3.367368_4	nzgw587_Pseudomonadota-->nzgw585_Pseudomonadota	76.133	23.867	no	no		nzgw587_Pseudomonadota	nzgw587	Pseudomonadota	nzgw585_Pseudomonadota	nzgw585	Pseudomonadota		Pseudomonadota	580	47	12.3404	553	47	11.766	2590	37
nzgw332_Omnitrophota_01235	NODE_499_length_35387_cov_3.183009_2	nzgw216_FCPU426_00147	NODE_97_length_49018_cov_4.195861_24	nzgw332_Omnitrophota-->nzgw216_FCPU426	70.118	29.882	no	no		nzgw332_Omnitrophota	nzgw332	Omnitrophota	nzgw216_FCPU426	nzgw216	FCPU426		Spirochaetota	1	1	1	2	1	2	0	0
nzgw355_Patescibacteria_00106	NODE_1112_length_25564_cov_3.020045_14	nzgw404_Patescibacteria_00010	NODE_1397_length_30000_cov_2.911075_11	nzgw355_Patescibacteria-->nzgw404_Patescibacteria	69.636	30.364	no	no		nzgw355_Patescibacteria	nzgw355	Patescibacteria	nzgw404_Patescibacteria	nzgw404	Patescibacteria		Thermoplasmatota	2	1	2	1	1	1	141	1
nzgw548_Pseudomonadota_00696	NODE_105_length_86110_cov_4.924583_15	nzgw53_Nanoarchaeota_00101	NODE_1023_length_45735_cov_3.398452_40	nzgw548_Pseudomonadota-->nzgw53_Nanoarchaeota	65.464	34.536	no	no		nzgw548_Pseudomonadota	nzgw548	Pseudomonadota	nzgw53_Nanoarchaeota	nzgw53	Nanoarchaeota		Thermoproteota	4	3	1.33333	4	3	1.33333	64	3
nzgw401_Patescibacteria_00383	NODE_5653_length_11742_cov_3.017038_17	nzgw302_Omnitrophota_00257	NODE_197_length_112960_cov_3.975071_111	nzgw401_Patescibacteria-->nzgw302_Omnitrophota	69.064	30.936	no	no		nzgw401_Patescibacteria	nzgw401	Patescibacteria	nzgw302_Omnitrophota	nzgw302	Omnitrophota		UBA10199	3	2	1.5	11	2	5.5	176	2
nzgw16_Thermoproteota_01282	NODE_5751_length_11843_cov_4.093158_14	nzgw585_Pseudomonadota_03092	NODE_1651_length_15949_cov_3.271355_8	nzgw16_Thermoproteota-->nzgw585_Pseudomonadota	68.691	31.309	no	no		nzgw16_Thermoproteota	nzgw16	Thermoproteota	nzgw585_Pseudomonadota	nzgw585	Pseudomonadota		Verrucomicrobiota	23	9	2.55556	31	8	3.875	772	9
nzgw410_Patescibacteria_00717	NODE_45_length_191278_cov_18.365814_113	nzgw447_Patescibacteria_00444	NODE_14409_length_8567_cov_3.160786_4	nzgw410_Patescibacteria-->nzgw447_Patescibacteria	96.067	3.933	no	no		nzgw410_Patescibacteria	nzgw410	Patescibacteria	nzgw447_Patescibacteria	nzgw447	Patescibacteria
nzgw378_Patescibacteria_01060	NODE_7157_length_10604_cov_3.134790_11	nzgw54_Nanoarchaeota_00278	NODE_252_length_37764_cov_5.926892_9	nzgw378_Patescibacteria-->nzgw54_Nanoarchaeota	93.571	6.429	no	no		nzgw378_Patescibacteria	nzgw378	Patescibacteria	nzgw54_Nanoarchaeota	nzgw54	Nanoarchaeota
nzgw255_Myxococcota_00122	NODE_1219_length_23606_cov_2.240026_14	nzgw77_Acidobacteriota_04200	NODE_52416_length_3822_cov_15.186976_1	nzgw77_Acidobacteriota-->nzgw255_Myxococcota(66.67%)	91.971	8.029	no	no		nzgw77_Acidobacteriota	nzgw77	Acidobacteriota	nzgw255_Myxococcota	nzgw255	Myxococcota
nzgw554_Pseudomonadota_02219	NODE_3237_length_7636_cov_2.716434_2	nzgw588_Pseudomonadota_04370	NODE_145773_length_2637_cov_2.048490_3	nzgw554_Pseudomonadota-->nzgw588_Pseudomonadota	91.218	8.782	no	no		nzgw554_Pseudomonadota	nzgw554	Pseudomonadota	nzgw588_Pseudomonadota	nzgw588	Pseudomonadota
nzgw537_Pseudomonadota_01939	NODE_177_length_72308_cov_11.420242_44	nzgw538_Pseudomonadota_02211	NODE_5880_length_11488_cov_4.536817_7	nzgw537_Pseudomonadota-->nzgw538_Pseudomonadota	89.873	10.127	no	no		nzgw537_Pseudomonadota	nzgw537	Pseudomonadota	nzgw538_Pseudomonadota	nzgw538	Pseudomonadota
nzgw96_Actinomycetota_02263	NODE_2573_length_25486_cov_3.832367_27	nzgw100_Actinomycetota_01303	NODE_9_length_402710_cov_23.166867_215	nzgw100_Actinomycetota-->nzgw96_Actinomycetota	89.769	10.231	no	no		nzgw100_Actinomycetota	nzgw100	Actinomycetota	nzgw96_Actinomycetota	nzgw96	Actinomycetota
nzgw192_Cyanobacteriota_00700	NODE_12_length_456832_cov_8.071224_135	nzgw60_Nanoarchaeota_01117	NODE_1352_length_12574_cov_15.244680_3	nzgw192_Cyanobacteriota-->nzgw60_Nanoarchaeota(80.0%)	89.667	10.333	no	no		nzgw192_Cyanobacteriota	nzgw192	Cyanobacteriota	nzgw60_Nanoarchaeota	nzgw60	Nanoarchaeota
nzgw562_Pseudomonadota_00756	NODE_2_length_616290_cov_15.536598_205	nzgw577_Pseudomonadota_00821	NODE_13_length_288101_cov_24.934603_8	nzgw562_Pseudomonadota-->nzgw577_Pseudomonadota	89.515	10.485	no	no		nzgw562_Pseudomonadota	nzgw562	Pseudomonadota	nzgw577_Pseudomonadota	nzgw577	Pseudomonadota
nzgw240_Methylomirabilota_00097	NODE_1749_length_34408_cov_5.471841_6	nzgw504_Patescibacteria_00723	NODE_6737_length_10563_cov_3.324746_8	nzgw240_Methylomirabilota-->nzgw504_Patescibacteria	89.431	10.569	no	no		nzgw240_Methylomirabilota	nzgw240	Methylomirabilota	nzgw504_Patescibacteria	nzgw504	Patescibacteria
nzgw537_Pseudomonadota_00413	NODE_57_length_173716_cov_11.095078_28	nzgw538_Pseudomonadota_00223	NODE_457_length_55301_cov_4.353697_2	nzgw537_Pseudomonadota-->nzgw538_Pseudomonadota	89.009	10.991	no	no		nzgw537_Pseudomonadota	nzgw537	Pseudomonadota	nzgw538_Pseudomonadota	nzgw538	Pseudomonadota
nzgw529_Pseudomonadota_02043	NODE_61839_length_3962_cov_5.241864_2	nzgw576_Pseudomonadota_00592	NODE_869_length_22217_cov_19.030186_5	nzgw529_Pseudomonadota-->nzgw576_Pseudomonadota	88.596	11.404	no	no		nzgw529_Pseudomonadota	nzgw529	Pseudomonadota	nzgw576_Pseudomonadota	nzgw576	Pseudomonadota
nzgw535_Pseudomonadota_02677	NODE_45_length_125579_cov_11.990586_105	nzgw537_Pseudomonadota_01339	NODE_130_length_93199_cov_12.038785_9	nzgw537_Pseudomonadota-->nzgw535_Pseudomonadota	88.525	11.475	no	no		nzgw537_Pseudomonadota	nzgw537	Pseudomonadota	nzgw535_Pseudomonadota	nzgw535	Pseudomonadota
nzgw535_Pseudomonadota_00475	NODE_6_length_472491_cov_12.132856_9	nzgw536_Pseudomonadota_00648	NODE_1_length_816239_cov_143.988861_641	nzgw535_Pseudomonadota-->nzgw536_Pseudomonadota	88.354	11.646	no	no		nzgw535_Pseudomonadota	nzgw535	Pseudomonadota	nzgw536_Pseudomonadota	nzgw536	Pseudomonadota
nzgw550_Pseudomonadota_02447	NODE_24_length_268484_cov_8.349310_36	nzgw587_Pseudomonadota_02548	NODE_627_length_46882_cov_5.446547_43	nzgw587_Pseudomonadota-->nzgw550_Pseudomonadota	88.299	11.701	no	no		nzgw587_Pseudomonadota	nzgw587	Pseudomonadota	nzgw550_Pseudomonadota	nzgw550	Pseudomonadota
nzgw400_Patescibacteria_00955	NODE_23186_length_6235_cov_3.925581_7	nzgw55_Nanoarchaeota_00574	NODE_3379_length_12488_cov_4.693701_11	nzgw400_Patescibacteria-->nzgw55_Nanoarchaeota	88.063	11.937	no	no		nzgw400_Patescibacteria	nzgw400	Patescibacteria	nzgw55_Nanoarchaeota	nzgw55	Nanoarchaeota
nzgw550_Pseudomonadota_00532	NODE_4_length_772523_cov_8.748621_530	nzgw587_Pseudomonadota_02085	NODE_58_length_173976_cov_5.596106_9	nzgw550_Pseudomonadota-->nzgw587_Pseudomonadota	88.032	11.968	no	no		nzgw550_Pseudomonadota	nzgw550	Pseudomonadota	nzgw587_Pseudomonadota	nzgw587	Pseudomonadota
nzgw361_Patescibacteria_00246	NODE_65857_length_5096_cov_2.329246_2	nzgw449_Patescibacteria_00310	NODE_1905_length_9768_cov_4.073287_6	nzgw449_Patescibacteria-->nzgw361_Patescibacteria	87.744	12.256	no	no		nzgw449_Patescibacteria	nzgw449	Patescibacteria	nzgw361_Patescibacteria	nzgw361	Patescibacteria
nzgw537_Pseudomonadota_02772	NODE_452_length_37979_cov_12.151989_32	nzgw538_Pseudomonadota_01764	NODE_2490_length_19879_cov_4.534973_9	nzgw537_Pseudomonadota-->nzgw538_Pseudomonadota	87.681	12.319	no	no		nzgw537_Pseudomonadota	nzgw537	Pseudomonadota	nzgw538_Pseudomonadota	nzgw538	Pseudomonadota
nzgw537_Pseudomonadota_02090	NODE_205_length_64981_cov_11.291258_52	nzgw538_Pseudomonadota_02204	NODE_5465_length_11976_cov_5.460481_16	nzgw537_Pseudomonadota-->nzgw538_Pseudomonadota	87.573	12.427	no	no		nzgw537_Pseudomonadota	nzgw537	Pseudomonadota	nzgw538_Pseudomonadota	nzgw538	Pseudomonadota
nzgw193_Cyanobacteriota_02042	NODE_96_length_120083_cov_16.724029_83	nzgw60_Nanoarchaeota_01117	NODE_1352_length_12574_cov_15.244680_3	nzgw193_Cyanobacteriota-->nzgw60_Nanoarchaeota	87.542	12.458	no	no		nzgw193_Cyanobacteriota	nzgw193	Cyanobacteriota	nzgw60_Nanoarchaeota	nzgw60	Nanoarchaeota
nzgw562_Pseudomonadota_00753	NODE_2_length_616290_cov_15.536598_202	nzgw577_Pseudomonadota_02835	NODE_665_length_26352_cov_24.346155_17	nzgw562_Pseudomonadota-->nzgw577_Pseudomonadota	87.136	12.864	no	no		nzgw562_Pseudomonadota	nzgw562	Pseudomonadota	nzgw577_Pseudomonadota	nzgw577	Pseudomonadota
nzgw550_Pseudomonadota_01224	NODE_5_length_741250_cov_8.133946_538	nzgw585_Pseudomonadota_02841	NODE_1091_length_19713_cov_3.360402_2	nzgw585_Pseudomonadota-->nzgw550_Pseudomonadota	87.02	12.98	no	no		nzgw585_Pseudomonadota	nzgw585	Pseudomonadota	nzgw550_Pseudomonadota	nzgw550	Pseudomonadota
nzgw534_Pseudomonadota_02901	NODE_23490_length_6527_cov_3.694973_5	nzgw537_Pseudomonadota_00820	NODE_91_length_124707_cov_11.903191_20	nzgw534_Pseudomonadota-->nzgw537_Pseudomonadota	86.982	13.018	no	no		nzgw534_Pseudomonadota	nzgw534	Pseudomonadota	nzgw537_Pseudomonadota	nzgw537	Pseudomonadota
nzgw554_Pseudomonadota_01640	NODE_1848_length_10822_cov_2.952434_11	nzgw591_Pseudomonadota_00911	NODE_1253_length_15790_cov_4.275065_18	nzgw591_Pseudomonadota-->nzgw554_Pseudomonadota	86.878	13.122	no	no		nzgw591_Pseudomonadota	nzgw591	Pseudomonadota	nzgw554_Pseudomonadota	nzgw554	Pseudomonadota
nzgw537_Pseudomonadota_00139	NODE_22_length_375961_cov_11.783490_133	nzgw538_Pseudomonadota_01133	NODE_1411_length_29608_cov_4.231831_10	nzgw537_Pseudomonadota-->nzgw538_Pseudomonadota	86.861	13.139	no	no		nzgw537_Pseudomonadota	nzgw537	Pseudomonadota	nzgw538_Pseudomonadota	nzgw538	Pseudomonadota
nzgw343_Patescibacteria_00681	NODE_62541_length_3957_cov_4.690042_6	nzgw378_Patescibacteria_00176	NODE_532_length_41754_cov_4.412461_18	nzgw343_Patescibacteria-->nzgw378_Patescibacteria	86.765	13.235	no	no		nzgw343_Patescibacteria	nzgw343	Patescibacteria	nzgw378_Patescibacteria	nzgw378	Patescibacteria
nzgw563_Pseudomonadota_00151	NODE_43_length_170950_cov_6.535805_150	nzgw577_Pseudomonadota_01906	NODE_35_length_158625_cov_23.357373_51	nzgw563_Pseudomonadota-->nzgw577_Pseudomonadota	86.624	13.376	no	no		nzgw563_Pseudomonadota	nzgw563	Pseudomonadota	nzgw577_Pseudomonadota	nzgw577	Pseudomonadota
nzgw95_Actinomycetota_00223	NODE_23_length_186528_cov_7.352852_118	nzgw96_Actinomycetota_02555	NODE_3093_length_22305_cov_3.588127_4	nzgw95_Actinomycetota-->nzgw96_Actinomycetota	86.479	13.521	no	no		nzgw95_Actinomycetota	nzgw95	Actinomycetota	nzgw96_Actinomycetota	nzgw96	Actinomycetota
nzgw378_Patescibacteria_00177	NODE_532_length_41754_cov_4.412461_19	nzgw348_Patescibacteria_00010	NODE_2267_length_21289_cov_3.171627_10	nzgw348_Patescibacteria-->nzgw378_Patescibacteria	86.458	13.542	no	no		nzgw348_Patescibacteria	nzgw348	Patescibacteria	nzgw378_Patescibacteria	nzgw378	Patescibacteria
nzgw122_Bacteroidota_01781	NODE_1799_length_25757_cov_4.920971_10	nzgw55_Nanoarchaeota_00574	NODE_3379_length_12488_cov_4.693701_11	nzgw122_Bacteroidota-->nzgw55_Nanoarchaeota	86.449	13.551	no	no		nzgw122_Bacteroidota	nzgw122	Bacteroidota	nzgw55_Nanoarchaeota	nzgw55	Nanoarchaeota
nzgw524_Pseudomonadota_03803	NODE_101095_length_2191_cov_5.621739_3	nzgw535_Pseudomonadota_00644	NODE_6_length_472491_cov_12.132856_178	nzgw535_Pseudomonadota-->nzgw524_Pseudomonadota	86.364	13.636	no	no		nzgw535_Pseudomonadota	nzgw535	Pseudomonadota	nzgw524_Pseudomonadota	nzgw524	Pseudomonadota
nzgw537_Pseudomonadota_00216	NODE_22_length_375961_cov_11.783490_210	nzgw538_Pseudomonadota_01010	NODE_1197_length_33198_cov_4.084893_15	nzgw537_Pseudomonadota-->nzgw538_Pseudomonadota	86.239	13.761	no	no		nzgw537_Pseudomonadota	nzgw537	Pseudomonadota	nzgw538_Pseudomonadota	nzgw538	Pseudomonadota
nzgw576_Pseudomonadota_00697	NODE_1099_length_19624_cov_19.620981_7	nzgw591_Pseudomonadota_01771	NODE_7095_length_6692_cov_2.680566_1	nzgw576_Pseudomonadota-->nzgw591_Pseudomonadota	86.198	13.802	no	no		nzgw576_Pseudomonadota	nzgw576	Pseudomonadota	nzgw591_Pseudomonadota	nzgw591	Pseudomonadota
nzgw537_Pseudomonadota_01567	NODE_155_length_79728_cov_12.822377_33	nzgw522_Pseudomonadota_03330	NODE_59906_length_2968_cov_3.040042_3	nzgw522_Pseudomonadota-->nzgw537_Pseudomonadota	86.081	13.919	no	no		nzgw522_Pseudomonadota	nzgw522	Pseudomonadota	nzgw537_Pseudomonadota	nzgw537	Pseudomonadota
nzgw549_Pseudomonadota_01291	NODE_145_length_109494_cov_4.916213_74	nzgw585_Pseudomonadota_02841	NODE_1091_length_19713_cov_3.360402_2	nzgw549_Pseudomonadota-->nzgw585_Pseudomonadota	86.064	13.936	no	no		nzgw549_Pseudomonadota	nzgw549	Pseudomonadota	nzgw585_Pseudomonadota	nzgw585	Pseudomonadota
nzgw562_Pseudomonadota_02356	NODE_271_length_54105_cov_15.789086_20	nzgw590_Pseudomonadota_01427	NODE_10477_length_8136_cov_3.023830_2	nzgw562_Pseudomonadota-->nzgw590_Pseudomonadota	86.008	13.992	no	no		nzgw562_Pseudomonadota	nzgw562	Pseudomonadota	nzgw590_Pseudomonadota	nzgw590	Pseudomonadota
nzgw537_Pseudomonadota_00138	NODE_22_length_375961_cov_11.783490_132	nzgw538_Pseudomonadota_01132	NODE_1411_length_29608_cov_4.231831_9	nzgw537_Pseudomonadota-->nzgw538_Pseudomonadota	85.867	14.133	no	no		nzgw537_Pseudomonadota	nzgw537	Pseudomonadota	nzgw538_Pseudomonadota	nzgw538	Pseudomonadota
nzgw112_Actinomycetota_00415	NODE_90_length_63719_cov_5.295560_33	nzgw617_Verrucomicrobiota_03333	NODE_125348_length_3229_cov_2.508687_2	nzgw112_Actinomycetota-->nzgw617_Verrucomicrobiota	85.535	14.465	no	no		nzgw112_Actinomycetota	nzgw112	Actinomycetota	nzgw617_Verrucomicrobiota	nzgw617	Verrucomicrobiota
nzgw267_Nitrospinota_01993	NODE_3918_length_21923_cov_4.645445_11	nzgw563_Pseudomonadota_01053	NODE_129_length_91489_cov_6.751423_34	nzgw267_Nitrospinota-->nzgw563_Pseudomonadota	85.515	14.485	no	no		nzgw267_Nitrospinota	nzgw267	Nitrospinota	nzgw563_Pseudomonadota	nzgw563	Pseudomonadota
nzgw563_Pseudomonadota_02258	NODE_1777_length_23830_cov_9.722806_16	nzgw576_Pseudomonadota_00559	NODE_847_length_22630_cov_15.811187_9	nzgw563_Pseudomonadota-->nzgw576_Pseudomonadota	85.484	14.516	no	no		nzgw563_Pseudomonadota	nzgw563	Pseudomonadota	nzgw576_Pseudomonadota	nzgw576	Pseudomonadota
nzgw494_Patescibacteria_00697	NODE_13096_length_6335_cov_3.705343_4	nzgw500_Patescibacteria_00586	NODE_1943_length_22976_cov_4.200525_9	nzgw494_Patescibacteria-->nzgw500_Patescibacteria	85.479	14.521	no	no		nzgw494_Patescibacteria	nzgw494	Patescibacteria	nzgw500_Patescibacteria	nzgw500	Patescibacteria
nzgw588_Pseudomonadota_04187	NODE_132897_length_2754_cov_2.256362_2	nzgw547_Pseudomonadota_00861	NODE_1931_length_31020_cov_4.819865_12	nzgw588_Pseudomonadota-->nzgw547_Pseudomonadota	85.277	14.723	no	no		nzgw588_Pseudomonadota	nzgw588	Pseudomonadota	nzgw547_Pseudomonadota	nzgw547	Pseudomonadota
nzgw267_Nitrospinota_00576	NODE_532_length_66602_cov_4.325883_12	nzgw563_Pseudomonadota_01627	NODE_330_length_54891_cov_6.773507_30	nzgw267_Nitrospinota-->nzgw563_Pseudomonadota	85.266	14.734	no	no		nzgw267_Nitrospinota	nzgw267	Nitrospinota	nzgw563_Pseudomonadota	nzgw563	Pseudomonadota
nzgw98_Actinomycetota_04662	NODE_180_length_54245_cov_5.986346_25	nzgw94_Actinomycetota_05737	NODE_10661_length_6764_cov_2.921722_5	nzgw98_Actinomycetota-->nzgw94_Actinomycetota	85.174	14.826	no	no		nzgw98_Actinomycetota	nzgw98	Actinomycetota	nzgw94_Actinomycetota	nzgw94	Actinomycetota
nzgw91_Actinomycetota_01202	NODE_76_length_152383_cov_6.589727_51	nzgw611_Verrucomicrobiota_01380	NODE_1409_length_38821_cov_4.198811_3	nzgw611_Verrucomicrobiota-->nzgw91_Actinomycetota	85.171	14.829	no	no		nzgw611_Verrucomicrobiota	nzgw611	Verrucomicrobiota	nzgw91_Actinomycetota	nzgw91	Actinomycetota
nzgw96_Actinomycetota_02255	NODE_2573_length_25486_cov_3.832367_19	nzgw91_Actinomycetota_03595	NODE_2708_length_18758_cov_7.324999_26	nzgw91_Actinomycetota-->nzgw96_Actinomycetota	85.156	14.844	no	no		nzgw91_Actinomycetota	nzgw91	Actinomycetota	nzgw96_Actinomycetota	nzgw96	Actinomycetota
nzgw576_Pseudomonadota_00704	NODE_1099_length_19624_cov_19.620981_14	nzgw577_Pseudomonadota_02219	NODE_56_length_128323_cov_22.317990_78	nzgw576_Pseudomonadota-->nzgw577_Pseudomonadota	85.135	14.865	no	no		nzgw576_Pseudomonadota	nzgw576	Pseudomonadota	nzgw577_Pseudomonadota	nzgw577	Pseudomonadota
nzgw537_Pseudomonadota_01929	NODE_177_length_72308_cov_11.420242_34	nzgw538_Pseudomonadota_00757	NODE_899_length_39719_cov_4.246856_10	nzgw537_Pseudomonadota-->nzgw538_Pseudomonadota	85.106	14.894	no	no		nzgw537_Pseudomonadota	nzgw537	Pseudomonadota	nzgw538_Pseudomonadota	nzgw538	Pseudomonadota
nzgw347_Patescibacteria_00380	NODE_530_length_34126_cov_5.665255_7	nzgw400_Patescibacteria_00953	NODE_23186_length_6235_cov_3.925581_5	nzgw347_Patescibacteria-->nzgw400_Patescibacteria	85.075	14.925	no	no		nzgw347_Patescibacteria	nzgw347	Patescibacteria	nzgw400_Patescibacteria	nzgw400	Patescibacteria
nzgw524_Pseudomonadota_03763	NODE_94680_length_2255_cov_14.658388_2	nzgw522_Pseudomonadota_00390	NODE_594_length_48119_cov_5.873224_14	nzgw524_Pseudomonadota-->nzgw522_Pseudomonadota	85.016	14.984	no	no		nzgw524_Pseudomonadota	nzgw524	Pseudomonadota	nzgw522_Pseudomonadota	nzgw522	Pseudomonadota
nzgw537_Pseudomonadota_00416	NODE_57_length_173716_cov_11.095078_31	nzgw538_Pseudomonadota_02057	NODE_4018_length_14607_cov_4.118114_5	nzgw537_Pseudomonadota-->nzgw538_Pseudomonadota	84.929	15.071	no	no		nzgw537_Pseudomonadota	nzgw537	Pseudomonadota	nzgw538_Pseudomonadota	nzgw538	Pseudomonadota
nzgw93_Actinomycetota_04731	NODE_168103_length_2509_cov_2.607621_2	nzgw105_Actinomycetota_02305	NODE_4856_length_7729_cov_2.445189_6	nzgw93_Actinomycetota-->nzgw105_Actinomycetota	84.895	15.105	no	no		nzgw93_Actinomycetota	nzgw93	Actinomycetota	nzgw105_Actinomycetota	nzgw105	Actinomycetota
nzgw563_Pseudomonadota_01775	NODE_437_length_47760_cov_6.369172_26	nzgw566_Pseudomonadota_02358	NODE_95_length_112684_cov_11.919672_23	nzgw563_Pseudomonadota-->nzgw566_Pseudomonadota	84.874	15.126	no	no		nzgw563_Pseudomonadota	nzgw563	Pseudomonadota	nzgw566_Pseudomonadota	nzgw566	Pseudomonadota
nzgw561_Pseudomonadota_00743	NODE_185_length_76890_cov_4.215569_31	nzgw567_Pseudomonadota_02567	NODE_3778_length_11912_cov_8.095751_10	nzgw567_Pseudomonadota-->nzgw561_Pseudomonadota	84.82	15.18	no	no		nzgw567_Pseudomonadota	nzgw567	Pseudomonadota	nzgw561_Pseudomonadota	nzgw561	Pseudomonadota
nzgw535_Pseudomonadota_00476	NODE_6_length_472491_cov_12.132856_10	nzgw536_Pseudomonadota_00647	NODE_1_length_816239_cov_143.988861_640	nzgw535_Pseudomonadota-->nzgw536_Pseudomonadota	84.812	15.188	no	no		nzgw535_Pseudomonadota	nzgw535	Pseudomonadota	nzgw536_Pseudomonadota	nzgw536	Pseudomonadota
nzgw561_Pseudomonadota_02040	NODE_1510_length_22903_cov_4.076069_2	nzgw577_Pseudomonadota_01125	NODE_17_length_237604_cov_23.936248_38	nzgw561_Pseudomonadota-->nzgw577_Pseudomonadota	84.799	15.201	no	no		nzgw561_Pseudomonadota	nzgw561	Pseudomonadota	nzgw577_Pseudomonadota	nzgw577	Pseudomonadota
nzgw554_Pseudomonadota_02242	NODE_3274_length_7578_cov_3.471101_4	nzgw562_Pseudomonadota_00601	NODE_2_length_616290_cov_15.536598_50	nzgw554_Pseudomonadota-->nzgw562_Pseudomonadota	84.794	15.206	no	no		nzgw554_Pseudomonadota	nzgw554	Pseudomonadota	nzgw562_Pseudomonadota	nzgw562	Pseudomonadota
nzgw537_Pseudomonadota_02304	NODE_257_length_57741_cov_11.857602_18	nzgw268_Nitrospirota_01646	NODE_134460_length_2777_cov_4.173946_2	nzgw537_Pseudomonadota-->nzgw268_Nitrospirota	84.768	15.232	no	no		nzgw537_Pseudomonadota	nzgw537	Pseudomonadota	nzgw268_Nitrospirota	nzgw268	Nitrospirota
nzgw535_Pseudomonadota_02038	NODE_35_length_153506_cov_11.881918_34	nzgw538_Pseudomonadota_00223	NODE_457_length_55301_cov_4.353697_2	nzgw535_Pseudomonadota-->nzgw538_Pseudomonadota	84.735	15.265	no	no		nzgw535_Pseudomonadota	nzgw535	Pseudomonadota	nzgw538_Pseudomonadota	nzgw538	Pseudomonadota
nzgw537_Pseudomonadota_00126	NODE_22_length_375961_cov_11.783490_120	nzgw538_Pseudomonadota_00112	NODE_360_length_61852_cov_4.350067_21	nzgw537_Pseudomonadota-->nzgw538_Pseudomonadota	84.659	15.341	no	no		nzgw537_Pseudomonadota	nzgw537	Pseudomonadota	nzgw538_Pseudomonadota	nzgw538	Pseudomonadota
nzgw267_Nitrospinota_01991	NODE_3918_length_21923_cov_4.645445_9	nzgw563_Pseudomonadota_01051	NODE_129_length_91489_cov_6.751423_32	nzgw267_Nitrospinota-->nzgw563_Pseudomonadota	84.615	15.385	no	no		nzgw267_Nitrospinota	nzgw267	Nitrospinota	nzgw563_Pseudomonadota	nzgw563	Pseudomonadota
nzgw297_Omnitrophota_00629	NODE_1626_length_26902_cov_18.575333_8	nzgw317_Omnitrophota_00290	NODE_487_length_26201_cov_3.284241_6	nzgw297_Omnitrophota-->nzgw317_Omnitrophota	84.577	15.423	no	no		nzgw297_Omnitrophota	nzgw297	Omnitrophota	nzgw317_Omnitrophota	nzgw317	Omnitrophota
nzgw576_Pseudomonadota_00678	NODE_1094_length_19721_cov_21.107194_16	nzgw530_Pseudomonadota_04430	NODE_67356_length_2200_cov_2.266955_1	nzgw530_Pseudomonadota-->nzgw576_Pseudomonadota	84.564	15.436	no	no		nzgw530_Pseudomonadota	nzgw530	Pseudomonadota	nzgw576_Pseudomonadota	nzgw576	Pseudomonadota
nzgw554_Pseudomonadota_02271	NODE_3318_length_7515_cov_3.572491_14	nzgw577_Pseudomonadota_00026	NODE_2_length_538321_cov_23.261856_38	nzgw554_Pseudomonadota-->nzgw577_Pseudomonadota	84.394	15.606	no	no		nzgw554_Pseudomonadota	nzgw554	Pseudomonadota	nzgw577_Pseudomonadota	nzgw577	Pseudomonadota
nzgw337_Patescibacteria_00343	NODE_2409_length_28614_cov_3.256484_17	nzgw505_Patescibacteria_00331	NODE_146_length_109286_cov_5.017377_78	nzgw505_Patescibacteria-->nzgw337_Patescibacteria	84.375	15.625	no	no		nzgw505_Patescibacteria	nzgw505	Patescibacteria	nzgw337_Patescibacteria	nzgw337	Patescibacteria
nzgw537_Pseudomonadota_01223	NODE_120_length_98886_cov_12.524498_3	nzgw538_Pseudomonadota_00603	NODE_838_length_40890_cov_3.966151_27	nzgw537_Pseudomonadota-->nzgw538_Pseudomonadota	84.211	15.789	no	no		nzgw537_Pseudomonadota	nzgw537	Pseudomonadota	nzgw538_Pseudomonadota	nzgw538	Pseudomonadota
nzgw537_Pseudomonadota_01817	NODE_171_length_74713_cov_12.084553_63	nzgw538_Pseudomonadota_00186	NODE_441_length_56335_cov_4.537428_28	nzgw537_Pseudomonadota-->nzgw538_Pseudomonadota	84.201	15.799	no	no		nzgw537_Pseudomonadota	nzgw537	Pseudomonadota	nzgw538_Pseudomonadota	nzgw538	Pseudomonadota
nzgw537_Pseudomonadota_02887	NODE_604_length_31144_cov_11.859556_24	nzgw538_Pseudomonadota_01080	NODE_1207_length_33011_cov_4.569231_20	nzgw537_Pseudomonadota-->nzgw538_Pseudomonadota	84.1	15.9	no	no		nzgw537_Pseudomonadota	nzgw537	Pseudomonadota	nzgw538_Pseudomonadota	nzgw538	Pseudomonadota
nzgw135_Bacteroidota_04071	NODE_4141_length_21281_cov_4.131994_9	nzgw130_Bacteroidota_02511	NODE_944_length_27474_cov_8.857273_22	nzgw135_Bacteroidota-->nzgw130_Bacteroidota	84	16	no	no		nzgw135_Bacteroidota	nzgw135	Bacteroidota	nzgw130_Bacteroidota	nzgw130	Bacteroidota
nzgw267_Nitrospinota_01992	NODE_3918_length_21923_cov_4.645445_10	nzgw563_Pseudomonadota_01052	NODE_129_length_91489_cov_6.751423_33	nzgw267_Nitrospinota-->nzgw563_Pseudomonadota	83.967	16.033	no	no		nzgw267_Nitrospinota	nzgw267	Nitrospinota	nzgw563_Pseudomonadota	nzgw563	Pseudomonadota
nzgw561_Pseudomonadota_01116	NODE_340_length_54119_cov_4.376051_3	nzgw577_Pseudomonadota_00892	NODE_13_length_288101_cov_24.934603_79	nzgw577_Pseudomonadota-->nzgw561_Pseudomonadota	83.906	16.094	no	no		nzgw577_Pseudomonadota	nzgw577	Pseudomonadota	nzgw561_Pseudomonadota	nzgw561	Pseudomonadota
nzgw561_Pseudomonadota_00510	NODE_149_length_88267_cov_4.476528_55	nzgw577_Pseudomonadota_01906	NODE_35_length_158625_cov_23.357373_51	nzgw577_Pseudomonadota-->nzgw561_Pseudomonadota	83.891	16.109	no	no		nzgw577_Pseudomonadota	nzgw577	Pseudomonadota	nzgw561_Pseudomonadota	nzgw561	Pseudomonadota
nzgw120_Bacteroidota_01602	NODE_6902_length_8335_cov_5.344655_5	nzgw118_Bacteroidota_00012	NODE_102_length_177300_cov_5.946506_12	nzgw118_Bacteroidota-->nzgw120_Bacteroidota	83.865	16.135	no	no		nzgw118_Bacteroidota	nzgw118	Bacteroidota	nzgw120_Bacteroidota	nzgw120	Bacteroidota
nzgw558_Pseudomonadota_00312	NODE_16365_length_7900_cov_2.843425_9	nzgw566_Pseudomonadota_02389	NODE_95_length_112684_cov_11.919672_54	nzgw566_Pseudomonadota-->nzgw558_Pseudomonadota	83.855	16.145	no	no		nzgw566_Pseudomonadota	nzgw566	Pseudomonadota	nzgw558_Pseudomonadota	nzgw558	Pseudomonadota
nzgw468_Patescibacteria_00004	NODE_316_length_83360_cov_7.071084_2	nzgw503_Patescibacteria_00329	NODE_2835_length_18291_cov_3.658503_3	nzgw503_Patescibacteria-->nzgw468_Patescibacteria	83.841	16.159	no	no		nzgw503_Patescibacteria	nzgw503	Patescibacteria	nzgw468_Patescibacteria	nzgw468	Patescibacteria
nzgw214_Elusimicrobiota_01208	NODE_82_length_70949_cov_4.166276_2	nzgw215_Elusimicrobiota_00954	NODE_80_length_102882_cov_5.414885_17	nzgw214_Elusimicrobiota-->nzgw215_Elusimicrobiota	83.826	16.174	no	no		nzgw214_Elusimicrobiota	nzgw214	Elusimicrobiota	nzgw215_Elusimicrobiota	nzgw215	Elusimicrobiota
nzgw118_Bacteroidota_01990	NODE_1514_length_30632_cov_5.007702_23	nzgw120_Bacteroidota_01096	NODE_3718_length_11949_cov_5.185323_7	nzgw118_Bacteroidota-->nzgw120_Bacteroidota	83.808	16.192	no	no		nzgw118_Bacteroidota	nzgw118	Bacteroidota	nzgw120_Bacteroidota	nzgw120	Bacteroidota
nzgw143_Bacteroidota_01343	NODE_133_length_79001_cov_3.594105_34	nzgw121_Bacteroidota_02397	NODE_1174_length_24693_cov_4.031336_11	nzgw143_Bacteroidota-->nzgw121_Bacteroidota	83.801	16.199	no	no		nzgw143_Bacteroidota	nzgw143	Bacteroidota	nzgw121_Bacteroidota	nzgw121	Bacteroidota
nzgw55_Nanoarchaeota_00429	NODE_2064_length_16784_cov_3.419612_5	nzgw63_Nanoarchaeota_01030	NODE_7011_length_6775_cov_5.682447_10	nzgw55_Nanoarchaeota-->nzgw63_Nanoarchaeota	83.765	16.235	no	no		nzgw55_Nanoarchaeota	nzgw55	Nanoarchaeota	nzgw63_Nanoarchaeota	nzgw63	Nanoarchaeota
nzgw538_Pseudomonadota_01319	NODE_1574_length_27597_cov_4.782174_24	nzgw522_Pseudomonadota_03054	NODE_10963_length_7898_cov_5.869230_8	nzgw522_Pseudomonadota-->nzgw538_Pseudomonadota	83.732	16.268	no	no		nzgw522_Pseudomonadota	nzgw522	Pseudomonadota	nzgw538_Pseudomonadota	nzgw538	Pseudomonadota
nzgw550_Pseudomonadota_00611	NODE_4_length_772523_cov_8.748621_609	nzgw587_Pseudomonadota_01347	NODE_22_length_310143_cov_5.794579_19	nzgw587_Pseudomonadota-->nzgw550_Pseudomonadota	83.677	16.323	no	no		nzgw587_Pseudomonadota	nzgw587	Pseudomonadota	nzgw550_Pseudomonadota	nzgw550	Pseudomonadota
nzgw576_Pseudomonadota_00603	NODE_869_length_22217_cov_19.030186_16	nzgw577_Pseudomonadota_01010	NODE_13_length_288101_cov_24.934603_195	nzgw576_Pseudomonadota-->nzgw577_Pseudomonadota	83.605	16.395	no	no		nzgw576_Pseudomonadota	nzgw576	Pseudomonadota	nzgw577_Pseudomonadota	nzgw577	Pseudomonadota
nzgw561_Pseudomonadota_01273	NODE_392_length_50072_cov_3.946508_11	nzgw577_Pseudomonadota_00659	NODE_7_length_332135_cov_21.413814_149	nzgw561_Pseudomonadota-->nzgw577_Pseudomonadota	83.6	16.4	no	no		nzgw561_Pseudomonadota	nzgw561	Pseudomonadota	nzgw577_Pseudomonadota	nzgw577	Pseudomonadota
nzgw69_Acidobacteriota_00761	NODE_2094_length_31074_cov_4.024683_10	nzgw77_Acidobacteriota_04294	NODE_65676_length_3369_cov_10.943658_6	nzgw69_Acidobacteriota-->nzgw77_Acidobacteriota	83.587	16.413	no	no		nzgw69_Acidobacteriota	nzgw69	Acidobacteriota	nzgw77_Acidobacteriota	nzgw77	Acidobacteriota
nzgw143_Bacteroidota_01342	NODE_133_length_79001_cov_3.594105_33	nzgw147_Bacteroidota_00683	NODE_218_length_65441_cov_4.101164_23	nzgw143_Bacteroidota-->nzgw147_Bacteroidota	83.532	16.468	no	no		nzgw143_Bacteroidota	nzgw143	Bacteroidota	nzgw147_Bacteroidota	nzgw147	Bacteroidota
nzgw140_Bacteroidota_01026	NODE_5821_length_7365_cov_2.651574_5	nzgw125_Bacteroidota_02616	NODE_12830_length_6447_cov_3.552008_1	nzgw140_Bacteroidota-->nzgw125_Bacteroidota	83.511	16.489	no	no		nzgw140_Bacteroidota	nzgw140	Bacteroidota	nzgw125_Bacteroidota	nzgw125	Bacteroidota
nzgw537_Pseudomonadota_00825	NODE_91_length_124707_cov_11.903191_25	nzgw538_Pseudomonadota_00128	NODE_360_length_61852_cov_4.350067_37	nzgw537_Pseudomonadota-->nzgw538_Pseudomonadota	83.487	16.513	no	no		nzgw537_Pseudomonadota	nzgw537	Pseudomonadota	nzgw538_Pseudomonadota	nzgw538	Pseudomonadota
nzgw95_Actinomycetota_00223	NODE_23_length_186528_cov_7.352852_118	nzgw105_Actinomycetota_02013	NODE_3934_length_8791_cov_2.901845_2	nzgw95_Actinomycetota-->nzgw105_Actinomycetota	83.426	16.574	no	no		nzgw95_Actinomycetota	nzgw95	Actinomycetota	nzgw105_Actinomycetota	nzgw105	Actinomycetota
nzgw119_Bacteroidota_00117	NODE_162_length_83709_cov_3.866009_38	nzgw153_Bacteroidota_01374	NODE_5782_length_14200_cov_2.728674_7	nzgw119_Bacteroidota-->nzgw153_Bacteroidota	83.333	16.667	no	no		nzgw119_Bacteroidota	nzgw119	Bacteroidota	nzgw153_Bacteroidota	nzgw153	Bacteroidota
nzgw550_Pseudomonadota_02858	NODE_27_length_253308_cov_9.417739_198	nzgw587_Pseudomonadota_00499	NODE_9_length_511366_cov_5.704903_496	nzgw587_Pseudomonadota-->nzgw550_Pseudomonadota	83.333	16.667	no	no		nzgw587_Pseudomonadota	nzgw587	Pseudomonadota	nzgw550_Pseudomonadota	nzgw550	Pseudomonadota
nzgw530_Pseudomonadota_00996	NODE_4483_length_10600_cov_2.306900_10	nzgw567_Pseudomonadota_02694	NODE_4523_length_10827_cov_6.842518_4	nzgw530_Pseudomonadota-->nzgw567_Pseudomonadota	83.29	16.71	no	no		nzgw530_Pseudomonadota	nzgw530	Pseudomonadota	nzgw567_Pseudomonadota	nzgw567	Pseudomonadota
nzgw535_Pseudomonadota_03109	NODE_126_length_59806_cov_12.090090_35	nzgw538_Pseudomonadota_01601	NODE_1971_length_23364_cov_3.967173_17	nzgw535_Pseudomonadota-->nzgw538_Pseudomonadota	83.217	16.783	no	no		nzgw535_Pseudomonadota	nzgw535	Pseudomonadota	nzgw538_Pseudomonadota	nzgw538	Pseudomonadota
nzgw577_Pseudomonadota_01971	NODE_35_length_158625_cov_23.357373_116	nzgw588_Pseudomonadota_04547	NODE_161268_length_2517_cov_2.545910_3	nzgw577_Pseudomonadota-->nzgw588_Pseudomonadota	83.213	16.787	no	no		nzgw577_Pseudomonadota	nzgw577	Pseudomonadota	nzgw588_Pseudomonadota	nzgw588	Pseudomonadota
nzgw122_Bacteroidota_02237	NODE_5798_length_13333_cov_5.612549_2	nzgw118_Bacteroidota_00749	NODE_463_length_69668_cov_5.009246_42	nzgw122_Bacteroidota-->nzgw118_Bacteroidota	83.212	16.788	no	no		nzgw122_Bacteroidota	nzgw122	Bacteroidota	nzgw118_Bacteroidota	nzgw118	Bacteroidota
nzgw529_Pseudomonadota_01154	NODE_5176_length_12453_cov_4.739783_4	nzgw522_Pseudomonadota_00388	NODE_594_length_48119_cov_5.873224_12	nzgw529_Pseudomonadota-->nzgw522_Pseudomonadota	83.208	16.792	no	no		nzgw529_Pseudomonadota	nzgw529	Pseudomonadota	nzgw522_Pseudomonadota	nzgw522	Pseudomonadota
nzgw100_Actinomycetota_04478	NODE_460_length_31637_cov_21.851345_9	nzgw85_Actinomycetota_03247	NODE_8815_length_9030_cov_30.961500_3	nzgw85_Actinomycetota-->nzgw100_Actinomycetota	83.181	16.819	no	no		nzgw85_Actinomycetota	nzgw85	Actinomycetota	nzgw100_Actinomycetota	nzgw100	Actinomycetota
nzgw100_Actinomycetota_01308	NODE_9_length_402710_cov_23.166867_220	nzgw85_Actinomycetota_03138	NODE_4786_length_13059_cov_28.702582_7	nzgw100_Actinomycetota-->nzgw85_Actinomycetota	83.128	16.872	no	no		nzgw100_Actinomycetota	nzgw100	Actinomycetota	nzgw85_Actinomycetota	nzgw85	Actinomycetota
nzgw535_Pseudomonadota_01698	NODE_28_length_172790_cov_12.740115_7	nzgw537_Pseudomonadota_02705	NODE_416_length_39949_cov_11.826102_25	nzgw535_Pseudomonadota-->nzgw537_Pseudomonadota	83.119	16.881	no	no		nzgw535_Pseudomonadota	nzgw535	Pseudomonadota	nzgw537_Pseudomonadota	nzgw537	Pseudomonadota
nzgw537_Pseudomonadota_03243	NODE_1234_length_19162_cov_11.379287_19	nzgw538_Pseudomonadota_00825	NODE_1035_length_36195_cov_4.422714_4	nzgw537_Pseudomonadota-->nzgw538_Pseudomonadota	83.11	16.89	no	no		nzgw537_Pseudomonadota	nzgw537	Pseudomonadota	nzgw538_Pseudomonadota	nzgw538	Pseudomonadota
nzgw581_Pseudomonadota_01547	NODE_23_length_138440_cov_9.278248_97	nzgw554_Pseudomonadota_01716	NODE_1960_length_10422_cov_2.920202_6	nzgw581_Pseudomonadota-->nzgw554_Pseudomonadota	83.082	16.918	no	no		nzgw581_Pseudomonadota	nzgw581	Pseudomonadota	nzgw554_Pseudomonadota	nzgw554	Pseudomonadota
nzgw576_Pseudomonadota_01058	NODE_3312_length_11717_cov_16.483615_6	nzgw577_Pseudomonadota_01959	NODE_35_length_158625_cov_23.357373_104	nzgw576_Pseudomonadota-->nzgw577_Pseudomonadota	83.042	16.958	no	no		nzgw576_Pseudomonadota	nzgw576	Pseudomonadota	nzgw577_Pseudomonadota	nzgw577	Pseudomonadota
nzgw563_Pseudomonadota_01563	NODE_285_length_60178_cov_6.145795_6	nzgw577_Pseudomonadota_02110	NODE_43_length_144066_cov_22.925263_107	nzgw563_Pseudomonadota-->nzgw577_Pseudomonadota	83.003	16.997	no	no		nzgw563_Pseudomonadota	nzgw563	Pseudomonadota	nzgw577_Pseudomonadota	nzgw577	Pseudomonadota
nzgw537_Pseudomonadota_00406	NODE_57_length_173716_cov_11.095078_21	nzgw538_Pseudomonadota_00235	NODE_457_length_55301_cov_4.353697_12	nzgw537_Pseudomonadota-->nzgw538_Pseudomonadota	82.974	17.026	no	no		nzgw537_Pseudomonadota	nzgw537	Pseudomonadota	nzgw538_Pseudomonadota	nzgw538	Pseudomonadota
nzgw95_Actinomycetota_05077	NODE_593_length_27039_cov_7.276395_12	nzgw96_Actinomycetota_01192	NODE_1678_length_33913_cov_3.654978_5	nzgw96_Actinomycetota-->nzgw95_Actinomycetota	82.953	17.047	no	no		nzgw96_Actinomycetota	nzgw96	Actinomycetota	nzgw95_Actinomycetota	nzgw95	Actinomycetota
nzgw535_Pseudomonadota_01406	NODE_22_length_194728_cov_12.075521_39	nzgw538_Pseudomonadota_01615	NODE_2047_length_22774_cov_4.243500_11	nzgw535_Pseudomonadota-->nzgw538_Pseudomonadota	82.891	17.109	no	no		nzgw535_Pseudomonadota	nzgw535	Pseudomonadota	nzgw538_Pseudomonadota	nzgw538	Pseudomonadota
nzgw554_Pseudomonadota_01305	NODE_1368_length_13233_cov_2.627288_8	nzgw588_Pseudomonadota_02126	NODE_39892_length_4966_cov_2.218369_1	nzgw554_Pseudomonadota-->nzgw588_Pseudomonadota	82.817	17.183	no	no		nzgw554_Pseudomonadota	nzgw554	Pseudomonadota	nzgw588_Pseudomonadota	nzgw588	Pseudomonadota
nzgw112_Actinomycetota_00962	NODE_290_length_38017_cov_5.523908_37	nzgw529_Pseudomonadota_01639	NODE_12081_length_8413_cov_5.578751_2	nzgw112_Actinomycetota-->nzgw529_Pseudomonadota	82.774	17.226	no	no		nzgw112_Actinomycetota	nzgw112	Actinomycetota	nzgw529_Pseudomonadota	nzgw529	Pseudomonadota
nzgw95_Actinomycetota_00338	NODE_42_length_147716_cov_6.869508_53	nzgw96_Actinomycetota_04123	NODE_6859_length_13476_cov_3.638113_10	nzgw96_Actinomycetota-->nzgw95_Actinomycetota	82.707	17.293	no	no		nzgw96_Actinomycetota	nzgw96	Actinomycetota	nzgw95_Actinomycetota	nzgw95	Actinomycetota
nzgw554_Pseudomonadota_01066	NODE_1253_length_14039_cov_2.736456_5	nzgw577_Pseudomonadota_01700	NODE_26_length_178764_cov_24.469428_8	nzgw554_Pseudomonadota-->nzgw577_Pseudomonadota	82.7	17.3	no	no		nzgw554_Pseudomonadota	nzgw554	Pseudomonadota	nzgw577_Pseudomonadota	nzgw577	Pseudomonadota
nzgw537_Pseudomonadota_00403	NODE_57_length_173716_cov_11.095078_18	nzgw524_Pseudomonadota_03763	NODE_94680_length_2255_cov_14.658388_2	nzgw537_Pseudomonadota-->nzgw524_Pseudomonadota	82.699	17.301	no	no		nzgw537_Pseudomonadota	nzgw537	Pseudomonadota	nzgw524_Pseudomonadota	nzgw524	Pseudomonadota
nzgw566_Pseudomonadota_01156	NODE_18_length_252425_cov_12.149883_40	nzgw522_Pseudomonadota_01865	NODE_2136_length_22204_cov_5.753159_16	nzgw522_Pseudomonadota-->nzgw566_Pseudomonadota	82.692	17.308	no	no		nzgw522_Pseudomonadota	nzgw522	Pseudomonadota	nzgw566_Pseudomonadota	nzgw566	Pseudomonadota
nzgw529_Pseudomonadota_00848	NODE_3019_length_15841_cov_6.477926_4	nzgw520_Pseudomonadota_02932	NODE_8614_length_5515_cov_2.716537_6	nzgw529_Pseudomonadota-->nzgw520_Pseudomonadota	82.656	17.344	no	no		nzgw529_Pseudomonadota	nzgw529	Pseudomonadota	nzgw520_Pseudomonadota	nzgw520	Pseudomonadota
nzgw561_Pseudomonadota_01619	NODE_799_length_33273_cov_4.009260_6	nzgw560_Pseudomonadota_00155	NODE_148_length_108232_cov_4.362072_38	nzgw561_Pseudomonadota-->nzgw560_Pseudomonadota	82.646	17.354	no	no		nzgw561_Pseudomonadota	nzgw561	Pseudomonadota	nzgw560_Pseudomonadota	nzgw560	Pseudomonadota
nzgw576_Pseudomonadota_01194	NODE_5112_length_9563_cov_18.836264_9	nzgw528_Pseudomonadota_02555	NODE_56481_length_4056_cov_3.114358_2	nzgw528_Pseudomonadota-->nzgw576_Pseudomonadota	82.609	17.391	no	no		nzgw528_Pseudomonadota	nzgw528	Pseudomonadota	nzgw576_Pseudomonadota	nzgw576	Pseudomonadota
nzgw582_Pseudomonadota_02567	NODE_824_length_19120_cov_4.693142_11	nzgw566_Pseudomonadota_00804	NODE_7_length_349338_cov_12.488247_313	nzgw566_Pseudomonadota-->nzgw582_Pseudomonadota	82.606	17.394	no	no		nzgw566_Pseudomonadota	nzgw566	Pseudomonadota	nzgw582_Pseudomonadota	nzgw582	Pseudomonadota
nzgw100_Actinomycetota_03544	NODE_100_length_78689_cov_23.600104_51	nzgw105_Actinomycetota_00113	NODE_426_length_39402_cov_2.565337_16	nzgw100_Actinomycetota-->nzgw105_Actinomycetota	82.523	17.477	no	no		nzgw100_Actinomycetota	nzgw100	Actinomycetota	nzgw105_Actinomycetota	nzgw105	Actinomycetota
nzgw96_Actinomycetota_04696	NODE_9187_length_11254_cov_4.161502_5	nzgw114_Actinomycetota_00107	NODE_122_length_45558_cov_3.720646_46	nzgw114_Actinomycetota-->nzgw96_Actinomycetota	82.464	17.536	no	no		nzgw114_Actinomycetota	nzgw114	Actinomycetota	nzgw96_Actinomycetota	nzgw96	Actinomycetota
nzgw561_Pseudomonadota_01958	NODE_1267_length_25246_cov_4.134647_13	nzgw566_Pseudomonadota_02309	NODE_94_length_113226_cov_12.086274_89	nzgw561_Pseudomonadota-->nzgw566_Pseudomonadota	82.45	17.55	no	no		nzgw561_Pseudomonadota	nzgw561	Pseudomonadota	nzgw566_Pseudomonadota	nzgw566	Pseudomonadota
nzgw537_Pseudomonadota_02344	NODE_274_length_54935_cov_12.526508_10	nzgw538_Pseudomonadota_01640	NODE_2107_length_22395_cov_3.988821_16	nzgw537_Pseudomonadota-->nzgw538_Pseudomonadota	82.449	17.551	no	no		nzgw537_Pseudomonadota	nzgw537	Pseudomonadota	nzgw538_Pseudomonadota	nzgw538	Pseudomonadota
nzgw582_Pseudomonadota_02103	NODE_401_length_31144_cov_4.794024_31	nzgw522_Pseudomonadota_01450	NODE_1430_length_29277_cov_6.263788_32	nzgw522_Pseudomonadota-->nzgw582_Pseudomonadota	82.422	17.578	no	no		nzgw522_Pseudomonadota	nzgw522	Pseudomonadota	nzgw582_Pseudomonadota	nzgw582	Pseudomonadota
nzgw90_Actinomycetota_03537	NODE_11685_length_9561_cov_3.840466_3	nzgw105_Actinomycetota_01701	NODE_2927_length_10609_cov_2.539950_3	nzgw90_Actinomycetota-->nzgw105_Actinomycetota	82.412	17.588	no	no		nzgw90_Actinomycetota	nzgw90	Actinomycetota	nzgw105_Actinomycetota	nzgw105	Actinomycetota
nzgw576_Pseudomonadota_00699	NODE_1099_length_19624_cov_19.620981_9	nzgw577_Pseudomonadota_02214	NODE_56_length_128323_cov_22.317990_73	nzgw576_Pseudomonadota-->nzgw577_Pseudomonadota	82.367	17.633	no	no		nzgw576_Pseudomonadota	nzgw576	Pseudomonadota	nzgw577_Pseudomonadota	nzgw577	Pseudomonadota
nzgw529_Pseudomonadota_00873	NODE_3087_length_15690_cov_6.347228_2	nzgw530_Pseudomonadota_00595	NODE_2932_length_13624_cov_2.434570_11	nzgw529_Pseudomonadota-->nzgw530_Pseudomonadota	82.333	17.667	no	no		nzgw529_Pseudomonadota	nzgw529	Pseudomonadota	nzgw530_Pseudomonadota	nzgw530	Pseudomonadota
nzgw135_Bacteroidota_03418	NODE_1198_length_42307_cov_4.094866_5	nzgw407_Patescibacteria_00343	NODE_346_length_82784_cov_3.881846_52	nzgw135_Bacteroidota-->nzgw407_Patescibacteria	82.303	17.697	no	no		nzgw135_Bacteroidota	nzgw135	Bacteroidota	nzgw407_Patescibacteria	nzgw407	Patescibacteria
nzgw529_Pseudomonadota_01739	NODE_16074_length_7375_cov_5.389027_3	nzgw530_Pseudomonadota_03331	NODE_20023_length_4272_cov_2.493375_2	nzgw529_Pseudomonadota-->nzgw530_Pseudomonadota	82.301	17.699	no	no		nzgw529_Pseudomonadota	nzgw529	Pseudomonadota	nzgw530_Pseudomonadota	nzgw530	Pseudomonadota
nzgw434_Patescibacteria_00377	NODE_982_length_27660_cov_3.872399_22	nzgw503_Patescibacteria_00646	NODE_12213_length_7408_cov_3.907507_2	nzgw434_Patescibacteria-->nzgw503_Patescibacteria	82.241	17.759	no	no		nzgw434_Patescibacteria	nzgw434	Patescibacteria	nzgw503_Patescibacteria	nzgw503	Patescibacteria
nzgw549_Pseudomonadota_02293	NODE_532_length_50848_cov_4.637984_24	nzgw585_Pseudomonadota_01781	NODE_538_length_30603_cov_3.608950_17	nzgw549_Pseudomonadota-->nzgw585_Pseudomonadota	82.228	17.772	no	no		nzgw549_Pseudomonadota	nzgw549	Pseudomonadota	nzgw585_Pseudomonadota	nzgw585	Pseudomonadota
nzgw54_Nanoarchaeota_01033	NODE_1486_length_14070_cov_4.990322_3	nzgw36_Nanoarchaeota_00756	NODE_3932_length_16721_cov_3.995301_18	nzgw54_Nanoarchaeota-->nzgw36_Nanoarchaeota	82.215	17.785	no	no		nzgw54_Nanoarchaeota	nzgw54	Nanoarchaeota	nzgw36_Nanoarchaeota	nzgw36	Nanoarchaeota
nzgw563_Pseudomonadota_01176	NODE_149_length_81652_cov_7.004133_66	nzgw577_Pseudomonadota_02415	NODE_75_length_105369_cov_24.369936_34	nzgw563_Pseudomonadota-->nzgw577_Pseudomonadota	82.182	17.818	no	no		nzgw563_Pseudomonadota	nzgw563	Pseudomonadota	nzgw577_Pseudomonadota	nzgw577	Pseudomonadota
nzgw142_Bacteroidota_02944	NODE_235641_length_2256_cov_3.356909_3	nzgw117_Bacteroidota_01753	NODE_82085_length_4592_cov_2.964885_3	nzgw117_Bacteroidota-->nzgw142_Bacteroidota	82.12	17.88	no	no		nzgw117_Bacteroidota	nzgw117	Bacteroidota	nzgw142_Bacteroidota	nzgw142	Bacteroidota
nzgw581_Pseudomonadota_01219	NODE_20_length_153883_cov_10.138136_36	nzgw577_Pseudomonadota_01748	NODE_26_length_178764_cov_24.469428_57	nzgw581_Pseudomonadota-->nzgw577_Pseudomonadota	82.111	17.889	no	no		nzgw581_Pseudomonadota	nzgw581	Pseudomonadota	nzgw577_Pseudomonadota	nzgw577	Pseudomonadota
nzgw554_Pseudomonadota_01553	NODE_1736_length_11247_cov_2.663850_7	nzgw585_Pseudomonadota_01888	NODE_558_length_29862_cov_3.317878_19	nzgw554_Pseudomonadota-->nzgw585_Pseudomonadota	82.071	17.929	no	no		nzgw554_Pseudomonadota	nzgw554	Pseudomonadota	nzgw585_Pseudomonadota	nzgw585	Pseudomonadota
nzgw95_Actinomycetota_05642	NODE_2059_length_14686_cov_7.936629_5	nzgw96_Actinomycetota_05548	NODE_18355_length_7445_cov_3.675314_2	nzgw96_Actinomycetota-->nzgw95_Actinomycetota	82.02	17.98	no	no		nzgw96_Actinomycetota	nzgw96	Actinomycetota	nzgw95_Actinomycetota	nzgw95	Actinomycetota
nzgw554_Pseudomonadota_01065	NODE_1253_length_14039_cov_2.736456_4	nzgw577_Pseudomonadota_01699	NODE_26_length_178764_cov_24.469428_7	nzgw554_Pseudomonadota-->nzgw577_Pseudomonadota	82.007	17.993	no	no		nzgw554_Pseudomonadota	nzgw554	Pseudomonadota	nzgw577_Pseudomonadota	nzgw577	Pseudomonadota
nzgw587_Pseudomonadota_00280	NODE_9_length_511366_cov_5.704903_277	nzgw530_Pseudomonadota_02942	NODE_15046_length_5078_cov_2.136171_3	nzgw587_Pseudomonadota-->nzgw530_Pseudomonadota	81.989	18.011	no	no		nzgw587_Pseudomonadota	nzgw587	Pseudomonadota	nzgw530_Pseudomonadota	nzgw530	Pseudomonadota
nzgw117_Bacteroidota_01067	NODE_31736_length_7054_cov_2.368672_6	nzgw131_Bacteroidota_00698	NODE_134_length_98418_cov_4.709401_78	nzgw117_Bacteroidota-->nzgw131_Bacteroidota	81.875	18.125	no	no		nzgw117_Bacteroidota	nzgw117	Bacteroidota	nzgw131_Bacteroidota	nzgw131	Bacteroidota
nzgw550_Pseudomonadota_00530	NODE_4_length_772523_cov_8.748621_528	nzgw587_Pseudomonadota_02087	NODE_58_length_173976_cov_5.596106_11	nzgw550_Pseudomonadota-->nzgw587_Pseudomonadota	81.863	18.137	no	no		nzgw550_Pseudomonadota	nzgw550	Pseudomonadota	nzgw587_Pseudomonadota	nzgw587	Pseudomonadota
nzgw119_Bacteroidota_01170	NODE_447_length_42668_cov_4.095471_32	nzgw130_Bacteroidota_01337	NODE_155_length_89135_cov_8.824994_2	nzgw119_Bacteroidota-->nzgw130_Bacteroidota	81.857	18.143	no	no		nzgw119_Bacteroidota	nzgw119	Bacteroidota	nzgw130_Bacteroidota	nzgw130	Bacteroidota
nzgw267_Nitrospinota_00581	NODE_532_length_66602_cov_4.325883_18	nzgw563_Pseudomonadota_01626	NODE_330_length_54891_cov_6.773507_29	nzgw267_Nitrospinota-->nzgw563_Pseudomonadota	81.853	18.147	no	no		nzgw267_Nitrospinota	nzgw267	Nitrospinota	nzgw563_Pseudomonadota	nzgw563	Pseudomonadota
nzgw561_Pseudomonadota_01384	NODE_457_length_45385_cov_4.545908_25	nzgw577_Pseudomonadota_00201	NODE_2_length_538321_cov_23.261856_200	nzgw561_Pseudomonadota-->nzgw577_Pseudomonadota	81.8	18.2	no	no		nzgw561_Pseudomonadota	nzgw561	Pseudomonadota	nzgw577_Pseudomonadota	nzgw577	Pseudomonadota
nzgw561_Pseudomonadota_02047	NODE_1510_length_22903_cov_4.076069_9	nzgw566_Pseudomonadota_02640	NODE_152_length_80183_cov_12.243461_10	nzgw561_Pseudomonadota-->nzgw566_Pseudomonadota	81.771	18.229	no	no		nzgw561_Pseudomonadota	nzgw561	Pseudomonadota	nzgw566_Pseudomonadota	nzgw566	Pseudomonadota
nzgw144_Bacteroidota_02557	NODE_5111_length_7894_cov_4.780394_4	nzgw155_Bacteroidota_02382	NODE_1582_length_36516_cov_6.875313_3	nzgw144_Bacteroidota-->nzgw155_Bacteroidota	81.766	18.234	no	no		nzgw144_Bacteroidota	nzgw144	Bacteroidota	nzgw155_Bacteroidota	nzgw155	Bacteroidota
nzgw563_Pseudomonadota_02262	NODE_1777_length_23830_cov_9.722806_20	nzgw576_Pseudomonadota_00555	NODE_847_length_22630_cov_15.811187_5	nzgw563_Pseudomonadota-->nzgw576_Pseudomonadota	81.728	18.272	no	no		nzgw563_Pseudomonadota	nzgw563	Pseudomonadota	nzgw576_Pseudomonadota	nzgw576	Pseudomonadota
nzgw566_Pseudomonadota_03478	NODE_34196_length_4097_cov_13.845573_8	nzgw581_Pseudomonadota_01181	NODE_11_length_257800_cov_9.411380_240	nzgw566_Pseudomonadota-->nzgw581_Pseudomonadota	81.679	18.321	no	no		nzgw566_Pseudomonadota	nzgw566	Pseudomonadota	nzgw581_Pseudomonadota	nzgw581	Pseudomonadota
nzgw535_Pseudomonadota_03200	NODE_146_length_52268_cov_11.376723_24	nzgw538_Pseudomonadota_00757	NODE_899_length_39719_cov_4.246856_10	nzgw535_Pseudomonadota-->nzgw538_Pseudomonadota	81.672	18.328	no	no		nzgw535_Pseudomonadota	nzgw535	Pseudomonadota	nzgw538_Pseudomonadota	nzgw538	Pseudomonadota
nzgw456_Patescibacteria_00537	NODE_40_length_148725_cov_22.862971_30	nzgw465_Patescibacteria_00949	NODE_2021_length_29998_cov_5.242829_45	nzgw465_Patescibacteria-->nzgw456_Patescibacteria	81.657	18.343	no	no		nzgw465_Patescibacteria	nzgw465	Patescibacteria	nzgw456_Patescibacteria	nzgw456	Patescibacteria
nzgw576_Pseudomonadota_01988	NODE_33465_length_4016_cov_16.941207_2	nzgw577_Pseudomonadota_00106	NODE_2_length_538321_cov_23.261856_105	nzgw576_Pseudomonadota-->nzgw577_Pseudomonadota	81.633	18.367	no	no		nzgw576_Pseudomonadota	nzgw576	Pseudomonadota	nzgw577_Pseudomonadota	nzgw577	Pseudomonadota
nzgw529_Pseudomonadota_02180	NODE_132084_length_2799_cov_3.467513_3	nzgw530_Pseudomonadota_00869	NODE_3963_length_11380_cov_2.587708_6	nzgw529_Pseudomonadota-->nzgw530_Pseudomonadota	81.596	18.404	no	no		nzgw529_Pseudomonadota	nzgw529	Pseudomonadota	nzgw530_Pseudomonadota	nzgw530	Pseudomonadota
nzgw550_Pseudomonadota_03486	NODE_6298_length_11008_cov_9.293653_3	nzgw585_Pseudomonadota_00701	NODE_255_length_48863_cov_3.399204_41	nzgw550_Pseudomonadota-->nzgw585_Pseudomonadota	81.539	18.461	no	no		nzgw550_Pseudomonadota	nzgw550	Pseudomonadota	nzgw585_Pseudomonadota	nzgw585	Pseudomonadota
nzgw535_Pseudomonadota_00146	NODE_4_length_526645_cov_12.006625_147	nzgw536_Pseudomonadota_03851	NODE_11_length_165290_cov_152.637819_6	nzgw536_Pseudomonadota-->nzgw535_Pseudomonadota	81.522	18.478	no	no		nzgw536_Pseudomonadota	nzgw536	Pseudomonadota	nzgw535_Pseudomonadota	nzgw535	Pseudomonadota
nzgw95_Actinomycetota_05086	NODE_593_length_27039_cov_7.276395_21	nzgw96_Actinomycetota_01204	NODE_1678_length_33913_cov_3.654978_17	nzgw95_Actinomycetota-->nzgw96_Actinomycetota	81.508	18.492	no	no		nzgw95_Actinomycetota	nzgw95	Actinomycetota	nzgw96_Actinomycetota	nzgw96	Actinomycetota
nzgw581_Pseudomonadota_01550	NODE_23_length_138440_cov_9.278248_100	nzgw607_Verrucomicrobiota_00913	NODE_25_length_224314_cov_6.091854_10	nzgw581_Pseudomonadota-->nzgw607_Verrucomicrobiota	81.497	18.503	no	no		nzgw581_Pseudomonadota	nzgw581	Pseudomonadota	nzgw607_Verrucomicrobiota	nzgw607	Verrucomicrobiota
nzgw118_Bacteroidota_01996	NODE_1514_length_30632_cov_5.007702_29	nzgw129_Bacteroidota_02298	NODE_2263_length_11189_cov_4.236628_6	nzgw118_Bacteroidota-->nzgw129_Bacteroidota	81.495	18.505	no	no		nzgw118_Bacteroidota	nzgw118	Bacteroidota	nzgw129_Bacteroidota	nzgw129	Bacteroidota
nzgw561_Pseudomonadota_00287	NODE_115_length_104986_cov_4.279836_34	nzgw590_Pseudomonadota_01427	NODE_10477_length_8136_cov_3.023830_2	nzgw561_Pseudomonadota-->nzgw590_Pseudomonadota	81.481	18.519	no	no		nzgw561_Pseudomonadota	nzgw561	Pseudomonadota	nzgw590_Pseudomonadota	nzgw590	Pseudomonadota
nzgw90_Actinomycetota_00072	NODE_1741_length_31032_cov_4.836660_11	nzgw91_Actinomycetota_01829	NODE_160_length_103475_cov_7.117131_1	nzgw90_Actinomycetota-->nzgw91_Actinomycetota	81.44	18.56	no	no		nzgw90_Actinomycetota	nzgw90	Actinomycetota	nzgw91_Actinomycetota	nzgw91	Actinomycetota
nzgw410_Patescibacteria_00115	NODE_16_length_384796_cov_19.669238_115	nzgw468_Patescibacteria_01069	NODE_2284_length_27708_cov_5.695038_8	nzgw410_Patescibacteria-->nzgw468_Patescibacteria	81.437	18.563	no	no		nzgw410_Patescibacteria	nzgw410	Patescibacteria	nzgw468_Patescibacteria	nzgw468	Patescibacteria
nzgw310_Omnitrophota_01156	NODE_55037_length_4219_cov_2.382870_5	nzgw314_Omnitrophota_01467	NODE_1314_length_33443_cov_4.613649_7	nzgw310_Omnitrophota-->nzgw314_Omnitrophota	81.295	18.705	no	no		nzgw310_Omnitrophota	nzgw310	Omnitrophota	nzgw314_Omnitrophota	nzgw314	Omnitrophota
nzgw563_Pseudomonadota_00832	NODE_93_length_107973_cov_6.684503_83	nzgw577_Pseudomonadota_01551	NODE_25_length_179252_cov_23.078786_34	nzgw563_Pseudomonadota-->nzgw577_Pseudomonadota	81.292	18.708	no	no		nzgw563_Pseudomonadota	nzgw563	Pseudomonadota	nzgw577_Pseudomonadota	nzgw577	Pseudomonadota
nzgw301_Omnitrophota_00409	NODE_1366_length_27166_cov_3.197264_18	nzgw207_Eisenbacteria_01063	NODE_3230_length_16894_cov_3.167710_5	nzgw301_Omnitrophota-->nzgw207_Eisenbacteria	81.287	18.713	no	no		nzgw301_Omnitrophota	nzgw301	Omnitrophota	nzgw207_Eisenbacteria	nzgw207	Eisenbacteria
nzgw550_Pseudomonadota_00533	NODE_4_length_772523_cov_8.748621_531	nzgw585_Pseudomonadota_03032	NODE_1573_length_16263_cov_3.567464_9	nzgw550_Pseudomonadota-->nzgw585_Pseudomonadota	81.28	18.72	no	no		nzgw550_Pseudomonadota	nzgw550	Pseudomonadota	nzgw585_Pseudomonadota	nzgw585	Pseudomonadota
nzgw559_Pseudomonadota_00164	NODE_323_length_91560_cov_7.128993_2	nzgw561_Pseudomonadota_01303	NODE_392_length_50072_cov_3.946508_41	nzgw559_Pseudomonadota-->nzgw561_Pseudomonadota	81.265	18.735	no	no		nzgw559_Pseudomonadota	nzgw559	Pseudomonadota	nzgw561_Pseudomonadota	nzgw561	Pseudomonadota
nzgw126_Bacteroidota_01059	NODE_2309_length_23573_cov_7.035093_16	nzgw152_Bacteroidota_00623	NODE_38694_length_6482_cov_2.402295_3	nzgw126_Bacteroidota-->nzgw152_Bacteroidota	81.25	18.75	no	no		nzgw126_Bacteroidota	nzgw126	Bacteroidota	nzgw152_Bacteroidota	nzgw152	Bacteroidota
nzgw561_Pseudomonadota_01378	NODE_457_length_45385_cov_4.545908_19	nzgw577_Pseudomonadota_00198	NODE_2_length_538321_cov_23.261856_197	nzgw561_Pseudomonadota-->nzgw577_Pseudomonadota	81.239	18.761	no	no		nzgw561_Pseudomonadota	nzgw561	Pseudomonadota	nzgw577_Pseudomonadota	nzgw577	Pseudomonadota
nzgw576_Pseudomonadota_00614	NODE_892_length_21865_cov_20.014487_2	nzgw577_Pseudomonadota_01275	NODE_17_length_237604_cov_23.936248_190	nzgw576_Pseudomonadota-->nzgw577_Pseudomonadota	81.239	18.761	no	no		nzgw576_Pseudomonadota	nzgw576	Pseudomonadota	nzgw577_Pseudomonadota	nzgw577	Pseudomonadota
nzgw118_Bacteroidota_00459	NODE_319_length_91839_cov_5.536863_27	nzgw130_Bacteroidota_01337	NODE_155_length_89135_cov_8.824994_2	nzgw118_Bacteroidota-->nzgw130_Bacteroidota	81.229	18.771	no	no		nzgw118_Bacteroidota	nzgw118	Bacteroidota	nzgw130_Bacteroidota	nzgw130	Bacteroidota
nzgw582_Pseudomonadota_01709	NODE_239_length_41677_cov_4.027938_27	nzgw577_Pseudomonadota_01137	NODE_17_length_237604_cov_23.936248_50	nzgw577_Pseudomonadota-->nzgw582_Pseudomonadota	81.205	18.795	no	no		nzgw577_Pseudomonadota	nzgw577	Pseudomonadota	nzgw582_Pseudomonadota	nzgw582	Pseudomonadota
nzgw561_Pseudomonadota_02085	NODE_2205_length_18603_cov_3.952061_12	nzgw577_Pseudomonadota_01910	NODE_35_length_158625_cov_23.357373_55	nzgw577_Pseudomonadota-->nzgw561_Pseudomonadota	81.193	18.807	no	no		nzgw577_Pseudomonadota	nzgw577	Pseudomonadota	nzgw561_Pseudomonadota	nzgw561	Pseudomonadota
nzgw96_Actinomycetota_01060	NODE_1589_length_35093_cov_3.811363_27	nzgw105_Actinomycetota_00113	NODE_426_length_39402_cov_2.565337_16	nzgw96_Actinomycetota-->nzgw105_Actinomycetota	81.181	18.819	no	no		nzgw96_Actinomycetota	nzgw96	Actinomycetota	nzgw105_Actinomycetota	nzgw105	Actinomycetota
nzgw536_Pseudomonadota_03032	NODE_6_length_393466_cov_148.479129_351	nzgw535_Pseudomonadota_01990	NODE_33_length_155523_cov_12.263658_144	nzgw536_Pseudomonadota-->nzgw535_Pseudomonadota	81.172	18.828	no	no		nzgw536_Pseudomonadota	nzgw536	Pseudomonadota	nzgw535_Pseudomonadota	nzgw535	Pseudomonadota
nzgw561_Pseudomonadota_02052	NODE_1510_length_22903_cov_4.076069_14	nzgw577_Pseudomonadota_02340	NODE_59_length_123754_cov_22.364603_78	nzgw561_Pseudomonadota-->nzgw577_Pseudomonadota	81.145	18.855	no	no		nzgw561_Pseudomonadota	nzgw561	Pseudomonadota	nzgw577_Pseudomonadota	nzgw577	Pseudomonadota
nzgw95_Actinomycetota_03890	NODE_218_length_46892_cov_7.069808_33	nzgw96_Actinomycetota_03467	NODE_4811_length_16779_cov_4.065014_12	nzgw95_Actinomycetota-->nzgw96_Actinomycetota	81.145	18.855	no	no		nzgw95_Actinomycetota	nzgw95	Actinomycetota	nzgw96_Actinomycetota	nzgw96	Actinomycetota
nzgw561_Pseudomonadota_01734	NODE_981_length_29278_cov_4.083308_2	nzgw577_Pseudomonadota_00701	NODE_7_length_332135_cov_21.413814_191	nzgw577_Pseudomonadota-->nzgw561_Pseudomonadota	81.132	18.868	no	no		nzgw577_Pseudomonadota	nzgw577	Pseudomonadota	nzgw561_Pseudomonadota	nzgw561	Pseudomonadota
nzgw589_Pseudomonadota_03866	NODE_5921_length_8982_cov_2.426588_9	nzgw582_Pseudomonadota_01861	NODE_312_length_36411_cov_3.949297_4	nzgw589_Pseudomonadota-->nzgw582_Pseudomonadota	81.125	18.875	no	no		nzgw589_Pseudomonadota	nzgw589	Pseudomonadota	nzgw582_Pseudomonadota	nzgw582	Pseudomonadota
nzgw370_Patescibacteria_00020	NODE_210_length_64328_cov_3.281620_19	nzgw378_Patescibacteria_00176	NODE_532_length_41754_cov_4.412461_18	nzgw370_Patescibacteria-->nzgw378_Patescibacteria	81.095	18.905	no	no		nzgw370_Patescibacteria	nzgw370	Patescibacteria	nzgw378_Patescibacteria	nzgw378	Patescibacteria
nzgw561_Pseudomonadota_02081	NODE_2205_length_18603_cov_3.952061_8	nzgw577_Pseudomonadota_01862	NODE_35_length_158625_cov_23.357373_7	nzgw561_Pseudomonadota-->nzgw577_Pseudomonadota	81.09	18.91	no	no		nzgw561_Pseudomonadota	nzgw561	Pseudomonadota	nzgw577_Pseudomonadota	nzgw577	Pseudomonadota
nzgw561_Pseudomonadota_00958	NODE_273_length_61435_cov_4.439182_31	nzgw554_Pseudomonadota_01444	NODE_1585_length_11874_cov_2.776993_3	nzgw561_Pseudomonadota-->nzgw554_Pseudomonadota	81.083	18.917	no	no		nzgw561_Pseudomonadota	nzgw561	Pseudomonadota	nzgw554_Pseudomonadota	nzgw554	Pseudomonadota
nzgw93_Actinomycetota_01540	NODE_6146_length_11465_cov_2.517630_8	nzgw96_Actinomycetota_03362	NODE_4592_length_17315_cov_3.699139_18	nzgw93_Actinomycetota-->nzgw96_Actinomycetota	81.081	18.919	no	no		nzgw93_Actinomycetota	nzgw93	Actinomycetota	nzgw96_Actinomycetota	nzgw96	Actinomycetota
nzgw267_Nitrospinota_02396	NODE_68045_length_4619_cov_4.554469_1	nzgw563_Pseudomonadota_01630	NODE_330_length_54891_cov_6.773507_33	nzgw267_Nitrospinota-->nzgw563_Pseudomonadota	81.074	18.926	no	no		nzgw267_Nitrospinota	nzgw267	Nitrospinota	nzgw563_Pseudomonadota	nzgw563	Pseudomonadota
nzgw85_Actinomycetota_03289	NODE_12921_length_7180_cov_27.069982_5	nzgw114_Actinomycetota_01619	NODE_1399_length_14944_cov_3.963300_29	nzgw85_Actinomycetota-->nzgw114_Actinomycetota	81.058	18.942	no	no		nzgw85_Actinomycetota	nzgw85	Actinomycetota	nzgw114_Actinomycetota	nzgw114	Actinomycetota
nzgw567_Pseudomonadota_03465	NODE_15526_length_5906_cov_7.438721_8	nzgw522_Pseudomonadota_00599	NODE_715_length_44307_cov_5.725366_39	nzgw567_Pseudomonadota-->nzgw522_Pseudomonadota	81.053	18.947	no	no		nzgw567_Pseudomonadota	nzgw567	Pseudomonadota	nzgw522_Pseudomonadota	nzgw522	Pseudomonadota
nzgw108_Actinomycetota_00950	NODE_5751_length_15011_cov_3.320685_9	nzgw243_Methylomirabilota_03531	NODE_705_length_15430_cov_18.111634_1	nzgw243_Methylomirabilota-->nzgw108_Actinomycetota	81.042	18.958	no	no		nzgw243_Methylomirabilota	nzgw243	Methylomirabilota	nzgw108_Actinomycetota	nzgw108	Actinomycetota
nzgw576_Pseudomonadota_00446	NODE_707_length_25036_cov_18.744973_7	nzgw178_Desulfobacterota_B_01679	NODE_5079_length_9585_cov_6.551986_6	nzgw576_Pseudomonadota-->nzgw178_Desulfobacterota_B	81.025	18.975	no	no		nzgw576_Pseudomonadota	nzgw576	Pseudomonadota	nzgw178_Desulfobacterota_B	nzgw178	Desulfobacterota_B
nzgw550_Pseudomonadota_00659	NODE_4_length_772523_cov_8.748621_657	nzgw587_Pseudomonadota_01546	NODE_22_length_310143_cov_5.794579_216	nzgw550_Pseudomonadota-->nzgw587_Pseudomonadota	81.021	18.979	no	no		nzgw550_Pseudomonadota	nzgw550	Pseudomonadota	nzgw587_Pseudomonadota	nzgw587	Pseudomonadota
nzgw114_Actinomycetota_01616	NODE_1399_length_14944_cov_3.963300_26	nzgw207_Eisenbacteria_00613	NODE_1979_length_23303_cov_4.158054_26	nzgw114_Actinomycetota-->nzgw207_Eisenbacteria	81	19	no	no		nzgw114_Actinomycetota	nzgw114	Actinomycetota	nzgw207_Eisenbacteria	nzgw207	Eisenbacteria
nzgw285_Omnitrophota_00935	NODE_46_length_280058_cov_4.107253_263	nzgw207_Eisenbacteria_00613	NODE_1979_length_23303_cov_4.158054_26	nzgw285_Omnitrophota-->nzgw207_Eisenbacteria	81	19	no	no		nzgw285_Omnitrophota	nzgw285	Omnitrophota	nzgw207_Eisenbacteria	nzgw207	Eisenbacteria
nzgw529_Pseudomonadota_00897	NODE_3087_length_15690_cov_6.347228_27	nzgw530_Pseudomonadota_01167	NODE_5241_length_9684_cov_2.628255_1	nzgw529_Pseudomonadota-->nzgw530_Pseudomonadota	80.992	19.008	no	no		nzgw529_Pseudomonadota	nzgw529	Pseudomonadota	nzgw530_Pseudomonadota	nzgw530	Pseudomonadota
nzgw550_Pseudomonadota_00893	NODE_5_length_741250_cov_8.133946_207	nzgw566_Pseudomonadota_00007	NODE_3_length_506284_cov_12.035982_8	nzgw566_Pseudomonadota-->nzgw550_Pseudomonadota	80.952	19.048	no	no		nzgw566_Pseudomonadota	nzgw566	Pseudomonadota	nzgw550_Pseudomonadota	nzgw550	Pseudomonadota
nzgw558_Pseudomonadota_00449	NODE_19488_length_7185_cov_2.531852_7	nzgw585_Pseudomonadota_02811	NODE_1018_length_20320_cov_3.174712_6	nzgw558_Pseudomonadota-->nzgw585_Pseudomonadota	80.926	19.074	no	no		nzgw558_Pseudomonadota	nzgw558	Pseudomonadota	nzgw585_Pseudomonadota	nzgw585	Pseudomonadota
nzgw550_Pseudomonadota_02069	NODE_15_length_400073_cov_8.940675_301	nzgw589_Pseudomonadota_05382	NODE_28256_length_3492_cov_2.929694_3	nzgw550_Pseudomonadota-->nzgw589_Pseudomonadota	80.795	19.205	no	no		nzgw550_Pseudomonadota	nzgw550	Pseudomonadota	nzgw589_Pseudomonadota	nzgw589	Pseudomonadota
nzgw576_Pseudomonadota_01116	NODE_3980_length_10758_cov_21.223841_4	nzgw577_Pseudomonadota_02684	NODE_404_length_36744_cov_23.839554_26	nzgw576_Pseudomonadota-->nzgw577_Pseudomonadota	80.793	19.207	no	no		nzgw576_Pseudomonadota	nzgw576	Pseudomonadota	nzgw577_Pseudomonadota	nzgw577	Pseudomonadota
nzgw36_Nanoarchaeota_00569	NODE_1632_length_25002_cov_3.990234_1	nzgw58_Nanoarchaeota_00539	NODE_3949_length_8580_cov_4.877645_6	nzgw58_Nanoarchaeota-->nzgw36_Nanoarchaeota	80.784	19.216	no	no		nzgw58_Nanoarchaeota	nzgw58	Nanoarchaeota	nzgw36_Nanoarchaeota	nzgw36	Nanoarchaeota
nzgw561_Pseudomonadota_01135	NODE_340_length_54119_cov_4.376051_23	nzgw567_Pseudomonadota_01009	NODE_623_length_34161_cov_7.978937_8	nzgw561_Pseudomonadota-->nzgw567_Pseudomonadota	80.76	19.24	no	no		nzgw561_Pseudomonadota	nzgw561	Pseudomonadota	nzgw567_Pseudomonadota	nzgw567	Pseudomonadota
nzgw561_Pseudomonadota_00145	NODE_99_length_118930_cov_4.031151_22	nzgw542_Pseudomonadota_00957	NODE_20405_length_7011_cov_2.914224_6	nzgw542_Pseudomonadota-->nzgw561_Pseudomonadota	80.745	19.255	no	no		nzgw542_Pseudomonadota	nzgw542	Pseudomonadota	nzgw561_Pseudomonadota	nzgw561	Pseudomonadota
nzgw547_Pseudomonadota_01882	NODE_3484_length_20692_cov_4.921978_13	nzgw585_Pseudomonadota_01888	NODE_558_length_29862_cov_3.317878_19	nzgw547_Pseudomonadota-->nzgw585_Pseudomonadota	80.735	19.265	no	no		nzgw547_Pseudomonadota	nzgw547	Pseudomonadota	nzgw585_Pseudomonadota	nzgw585	Pseudomonadota
nzgw105_Actinomycetota_01028	NODE_1680_length_15381_cov_2.719921_12	nzgw84_Actinomycetota_02389	NODE_392_length_59429_cov_12.102634_30	nzgw84_Actinomycetota-->nzgw105_Actinomycetota	80.72	19.28	no	no		nzgw84_Actinomycetota	nzgw84	Actinomycetota	nzgw105_Actinomycetota	nzgw105	Actinomycetota
nzgw249_Myxococcota_02664	NODE_15414_length_9541_cov_2.829618_2	nzgw530_Pseudomonadota_02942	NODE_15046_length_5078_cov_2.136171_3	nzgw249_Myxococcota-->nzgw530_Pseudomonadota	80.688	19.312	no	no		nzgw249_Myxococcota	nzgw249	Myxococcota	nzgw530_Pseudomonadota	nzgw530	Pseudomonadota
nzgw550_Pseudomonadota_02529	NODE_24_length_268484_cov_8.349310_118	nzgw567_Pseudomonadota_01161	NODE_823_length_29199_cov_7.484559_3	nzgw550_Pseudomonadota-->nzgw567_Pseudomonadota	80.645	19.355	no	no		nzgw550_Pseudomonadota	nzgw550	Pseudomonadota	nzgw567_Pseudomonadota	nzgw567	Pseudomonadota
nzgw561_Pseudomonadota_01499	NODE_591_length_39432_cov_4.075729_24	nzgw577_Pseudomonadota_02849	NODE_1009_length_20448_cov_22.382447_6	nzgw561_Pseudomonadota-->nzgw577_Pseudomonadota	80.645	19.355	no	no		nzgw561_Pseudomonadota	nzgw561	Pseudomonadota	nzgw577_Pseudomonadota	nzgw577	Pseudomonadota
nzgw563_Pseudomonadota_00121	NODE_43_length_170950_cov_6.535805_120	nzgw577_Pseudomonadota_02895	NODE_1189_length_18807_cov_21.378786_6	nzgw563_Pseudomonadota-->nzgw577_Pseudomonadota	80.637	19.363	no	no		nzgw563_Pseudomonadota	nzgw563	Pseudomonadota	nzgw577_Pseudomonadota	nzgw577	Pseudomonadota
nzgw561_Pseudomonadota_00810	NODE_205_length_73329_cov_4.297918_19	nzgw566_Pseudomonadota_00736	NODE_7_length_349338_cov_12.488247_245	nzgw561_Pseudomonadota-->nzgw566_Pseudomonadota	80.631	19.369	no	no		nzgw561_Pseudomonadota	nzgw561	Pseudomonadota	nzgw566_Pseudomonadota	nzgw566	Pseudomonadota
nzgw267_Nitrospinota_00587	NODE_532_length_66602_cov_4.325883_24	nzgw563_Pseudomonadota_01623	NODE_330_length_54891_cov_6.773507_26	nzgw267_Nitrospinota-->nzgw563_Pseudomonadota	80.628	19.372	no	no		nzgw267_Nitrospinota	nzgw267	Nitrospinota	nzgw563_Pseudomonadota	nzgw563	Pseudomonadota
nzgw582_Pseudomonadota_02280	NODE_475_length_28264_cov_4.145223_14	nzgw542_Pseudomonadota_00625	NODE_12865_length_8971_cov_2.782373_7	nzgw542_Pseudomonadota-->nzgw582_Pseudomonadota	80.623	19.377	no	no		nzgw542_Pseudomonadota	nzgw542	Pseudomonadota	nzgw582_Pseudomonadota	nzgw582	Pseudomonadota
nzgw576_Pseudomonadota_01402	NODE_8091_length_7677_cov_17.671387_4	nzgw243_Methylomirabilota_02358	NODE_312_length_24346_cov_16.765243_14	nzgw243_Methylomirabilota-->nzgw576_Pseudomonadota	80.553	19.447	no	no		nzgw243_Methylomirabilota	nzgw243	Methylomirabilota	nzgw576_Pseudomonadota	nzgw576	Pseudomonadota
nzgw128_Bacteroidota_02107	NODE_31030_length_7250_cov_2.695469_5	nzgw147_Bacteroidota_00626	NODE_200_length_67352_cov_4.003094_18	nzgw128_Bacteroidota-->nzgw147_Bacteroidota	80.543	19.457	no	no		nzgw128_Bacteroidota	nzgw128	Bacteroidota	nzgw147_Bacteroidota	nzgw147	Bacteroidota
nzgw390_Patescibacteria_00872	NODE_1040_length_26578_cov_5.274597_12	nzgw391_Patescibacteria_00795	NODE_44336_length_2390_cov_2.249890_1	nzgw390_Patescibacteria-->nzgw391_Patescibacteria	80.537	19.463	no	no		nzgw390_Patescibacteria	nzgw390	Patescibacteria	nzgw391_Patescibacteria	nzgw391	Patescibacteria
nzgw133_Bacteroidota_02879	NODE_5462_length_9795_cov_3.748708_8	nzgw127_Bacteroidota_00384	NODE_18438_length_9623_cov_2.342980_2	nzgw133_Bacteroidota-->nzgw127_Bacteroidota	80.523	19.477	no	no		nzgw133_Bacteroidota	nzgw133	Bacteroidota	nzgw127_Bacteroidota	nzgw127	Bacteroidota
nzgw69_Acidobacteriota_00407	NODE_1110_length_43917_cov_3.985227_23	nzgw243_Methylomirabilota_00146	NODE_24_length_71961_cov_15.431765_26	nzgw69_Acidobacteriota-->nzgw243_Methylomirabilota	80.516	19.484	no	no		nzgw69_Acidobacteriota	nzgw69	Acidobacteriota	nzgw243_Methylomirabilota	nzgw243	Methylomirabilota
nzgw554_Pseudomonadota_01014	NODE_1221_length_14269_cov_2.653944_9	nzgw583_Pseudomonadota_01643	NODE_346_length_34397_cov_6.269635_14	nzgw554_Pseudomonadota-->nzgw583_Pseudomonadota	80.501	19.499	no	no		nzgw554_Pseudomonadota	nzgw554	Pseudomonadota	nzgw583_Pseudomonadota	nzgw583	Pseudomonadota
nzgw115_Bacteroidota_01767	NODE_23_length_363485_cov_10.024281_286	nzgw150_Bacteroidota_02956	NODE_22589_length_4510_cov_8.546822_4	nzgw150_Bacteroidota-->nzgw115_Bacteroidota	80.5	19.5	no	no		nzgw150_Bacteroidota	nzgw150	Bacteroidota	nzgw115_Bacteroidota	nzgw115	Bacteroidota
nzgw260_Myxococcota_02614	NODE_194_length_77592_cov_5.782757_26	nzgw530_Pseudomonadota_01728	NODE_7414_length_7853_cov_3.051086_4	nzgw530_Pseudomonadota-->nzgw260_Myxococcota	80.479	19.521	no	no		nzgw530_Pseudomonadota	nzgw530	Pseudomonadota	nzgw260_Myxococcota	nzgw260	Myxococcota
nzgw554_Pseudomonadota_01699	NODE_1950_length_10449_cov_2.890686_11	nzgw577_Pseudomonadota_02682	NODE_404_length_36744_cov_23.839554_24	nzgw554_Pseudomonadota-->nzgw577_Pseudomonadota	80.476	19.524	no	no		nzgw554_Pseudomonadota	nzgw554	Pseudomonadota	nzgw577_Pseudomonadota	nzgw577	Pseudomonadota
nzgw95_Actinomycetota_02085	NODE_100_length_81511_cov_6.621624_62	nzgw96_Actinomycetota_00601	NODE_1245_length_40725_cov_3.578145_11	nzgw96_Actinomycetota-->nzgw95_Actinomycetota	80.469	19.531	no	no		nzgw96_Actinomycetota	nzgw96	Actinomycetota	nzgw95_Actinomycetota	nzgw95	Actinomycetota
nzgw591_Pseudomonadota_01074	NODE_1840_length_13128_cov_3.922888_8	nzgw528_Pseudomonadota_00658	NODE_1364_length_27400_cov_5.222039_7	nzgw591_Pseudomonadota-->nzgw528_Pseudomonadota	80.455	19.545	no	no		nzgw591_Pseudomonadota	nzgw591	Pseudomonadota	nzgw528_Pseudomonadota	nzgw528	Pseudomonadota
nzgw561_Pseudomonadota_00240	NODE_99_length_118930_cov_4.031151_116	nzgw577_Pseudomonadota_00494	NODE_2_length_538321_cov_23.261856_490	nzgw577_Pseudomonadota-->nzgw561_Pseudomonadota	80.444	19.556	no	no		nzgw577_Pseudomonadota	nzgw577	Pseudomonadota	nzgw561_Pseudomonadota	nzgw561	Pseudomonadota
nzgw178_Desulfobacterota_B_00202	NODE_559_length_27798_cov_7.078946_21	nzgw238_Methylomirabilota_01357	NODE_5293_length_9734_cov_7.282846_1	nzgw178_Desulfobacterota_B-->nzgw238_Methylomirabilota	80.435	19.565	no	no		nzgw178_Desulfobacterota_B	nzgw178	Desulfobacterota_B	nzgw238_Methylomirabilota	nzgw238	Methylomirabilota
nzgw550_Pseudomonadota_01514	NODE_8_length_546012_cov_9.305938_204	nzgw587_Pseudomonadota_01397	NODE_22_length_310143_cov_5.794579_68	nzgw550_Pseudomonadota-->nzgw587_Pseudomonadota	80.305	19.695	no	no		nzgw550_Pseudomonadota	nzgw550	Pseudomonadota	nzgw587_Pseudomonadota	nzgw587	Pseudomonadota
nzgw94_Actinomycetota_04282	NODE_3136_length_12004_cov_3.610789_8	nzgw105_Actinomycetota_02821	NODE_10196_length_5017_cov_3.006127_3	nzgw94_Actinomycetota-->nzgw105_Actinomycetota	80.302	19.698	no	no		nzgw94_Actinomycetota	nzgw94	Actinomycetota	nzgw105_Actinomycetota	nzgw105	Actinomycetota
nzgw563_Pseudomonadota_01447	NODE_197_length_71734_cov_6.654504_61	nzgw577_Pseudomonadota_00665	NODE_7_length_332135_cov_21.413814_155	nzgw563_Pseudomonadota-->nzgw577_Pseudomonadota	80.299	19.701	no	no		nzgw563_Pseudomonadota	nzgw563	Pseudomonadota	nzgw577_Pseudomonadota	nzgw577	Pseudomonadota
nzgw559_Pseudomonadota_00919	NODE_686_length_52160_cov_6.454448_18	nzgw577_Pseudomonadota_00750	NODE_7_length_332135_cov_21.413814_240	nzgw559_Pseudomonadota-->nzgw577_Pseudomonadota	80.288	19.712	no	no		nzgw559_Pseudomonadota	nzgw559	Pseudomonadota	nzgw577_Pseudomonadota	nzgw577	Pseudomonadota
nzgw132_Bacteroidota_00144	NODE_895_length_50062_cov_3.730742_34	nzgw128_Bacteroidota_03360	NODE_51427_length_5440_cov_2.454785_4	nzgw132_Bacteroidota-->nzgw128_Bacteroidota	80.269	19.731	no	no		nzgw132_Bacteroidota	nzgw132	Bacteroidota	nzgw128_Bacteroidota	nzgw128	Bacteroidota
nzgw118_Bacteroidota_01863	NODE_1139_length_36888_cov_5.544646_16	nzgw122_Bacteroidota_01288	NODE_1199_length_33079_cov_4.862249_16	nzgw122_Bacteroidota-->nzgw118_Bacteroidota	80.256	19.744	no	no		nzgw122_Bacteroidota	nzgw122	Bacteroidota	nzgw118_Bacteroidota	nzgw118	Bacteroidota
nzgw272_Nitrospirota_01690	NODE_12258_length_10474_cov_5.612576_10	nzgw238_Methylomirabilota_00065	NODE_489_length_40476_cov_6.028001_26	nzgw272_Nitrospirota-->nzgw238_Methylomirabilota	80.238	19.762	no	no		nzgw272_Nitrospirota	nzgw272	Nitrospirota	nzgw238_Methylomirabilota	nzgw238	Methylomirabilota
nzgw525_Pseudomonadota_01311	NODE_10657_length_10303_cov_4.560990_4	nzgw522_Pseudomonadota_00388	NODE_594_length_48119_cov_5.873224_12	nzgw525_Pseudomonadota-->nzgw522_Pseudomonadota	80.201	19.799	no	no		nzgw525_Pseudomonadota	nzgw525	Pseudomonadota	nzgw522_Pseudomonadota	nzgw522	Pseudomonadota
nzgw255_Myxococcota_02468	NODE_11688_length_5901_cov_2.419723_6	nzgw248_Myxococcota_01338	NODE_335_length_55137_cov_4.934074_50	nzgw255_Myxococcota-->nzgw248_Myxococcota	80.139	19.861	no	no		nzgw255_Myxococcota	nzgw255	Myxococcota	nzgw248_Myxococcota	nzgw248	Myxococcota
nzgw524_Pseudomonadota_03260	NODE_58445_length_2789_cov_5.934408_3	nzgw585_Pseudomonadota_00124	NODE_134_length_73519_cov_3.236982_40	nzgw585_Pseudomonadota-->nzgw524_Pseudomonadota	80.131	19.869	no	no		nzgw585_Pseudomonadota	nzgw585	Pseudomonadota	nzgw524_Pseudomonadota	nzgw524	Pseudomonadota
nzgw609_Verrucomicrobiota_02006	NODE_43095_length_3573_cov_5.683951_3	nzgw522_Pseudomonadota_02853	NODE_7178_length_10171_cov_5.622985_6	nzgw609_Verrucomicrobiota-->nzgw522_Pseudomonadota	80.128	19.872	no	no		nzgw609_Verrucomicrobiota	nzgw609	Verrucomicrobiota	nzgw522_Pseudomonadota	nzgw522	Pseudomonadota
nzgw530_Pseudomonadota_03511	NODE_23091_length_3924_cov_1.847489_3	nzgw567_Pseudomonadota_03703	NODE_23580_length_4873_cov_7.683291_2	nzgw530_Pseudomonadota-->nzgw567_Pseudomonadota	80.117	19.883	no	no		nzgw530_Pseudomonadota	nzgw530	Pseudomonadota	nzgw567_Pseudomonadota	nzgw567	Pseudomonadota
nzgw562_Pseudomonadota_01906	NODE_14_length_269237_cov_14.371160_65	nzgw577_Pseudomonadota_02260	NODE_56_length_128323_cov_22.317990_119	nzgw562_Pseudomonadota-->nzgw577_Pseudomonadota	80.097	19.903	no	no		nzgw562_Pseudomonadota	nzgw562	Pseudomonadota	nzgw577_Pseudomonadota	nzgw577	Pseudomonadota
nzgw550_Pseudomonadota_02871	NODE_49_length_186123_cov_8.669633_11	nzgw528_Pseudomonadota_00952	NODE_2201_length_21342_cov_4.666839_13	nzgw528_Pseudomonadota-->nzgw550_Pseudomonadota	80.08	19.92	no	no		nzgw528_Pseudomonadota	nzgw528	Pseudomonadota	nzgw550_Pseudomonadota	nzgw550	Pseudomonadota
nzgw576_Pseudomonadota_00801	NODE_1732_length_15824_cov_17.586130_13	nzgw577_Pseudomonadota_01949	NODE_35_length_158625_cov_23.357373_94	nzgw576_Pseudomonadota-->nzgw577_Pseudomonadota	80.071	19.929	no	no		nzgw576_Pseudomonadota	nzgw576	Pseudomonadota	nzgw577_Pseudomonadota	nzgw577	Pseudomonadota
nzgw90_Actinomycetota_00300	NODE_240_length_102693_cov_4.562658_24	nzgw105_Actinomycetota_02646	NODE_7394_length_6020_cov_2.197830_5	nzgw90_Actinomycetota-->nzgw105_Actinomycetota	80.065	19.935	no	no		nzgw90_Actinomycetota	nzgw90	Actinomycetota	nzgw105_Actinomycetota	nzgw105	Actinomycetota
nzgw178_Desulfobacterota_B_01403	NODE_3504_length_11420_cov_7.200637_11	nzgw243_Methylomirabilota_03630	NODE_735_length_15056_cov_17.232340_4	nzgw178_Desulfobacterota_B-->nzgw243_Methylomirabilota	80.054	19.946	no	no		nzgw178_Desulfobacterota_B	nzgw178	Desulfobacterota_B	nzgw243_Methylomirabilota	nzgw243	Methylomirabilota
nzgw248_Myxococcota_03201	NODE_6151_length_8752_cov_4.864442_3	nzgw243_Methylomirabilota_02916	NODE_473_length_19877_cov_17.318182_5	nzgw248_Myxococcota-->nzgw243_Methylomirabilota	80.052	19.948	no	no		nzgw248_Myxococcota	nzgw248	Myxococcota	nzgw243_Methylomirabilota	nzgw243	Methylomirabilota
nzgw550_Pseudomonadota_02046	NODE_15_length_400073_cov_8.940675_278	nzgw530_Pseudomonadota_02775	NODE_13790_length_5342_cov_2.168359_3	nzgw550_Pseudomonadota-->nzgw530_Pseudomonadota	80.032	19.968	no	no		nzgw550_Pseudomonadota	nzgw550	Pseudomonadota	nzgw530_Pseudomonadota	nzgw530	Pseudomonadota
nzgw567_Pseudomonadota_03220	NODE_9259_length_7536_cov_8.141200_2	nzgw542_Pseudomonadota_01070	NODE_24393_length_6398_cov_2.998885_3	nzgw567_Pseudomonadota-->nzgw542_Pseudomonadota	80.029	19.971	no	no		nzgw567_Pseudomonadota	nzgw567	Pseudomonadota	nzgw542_Pseudomonadota	nzgw542	Pseudomonadota
nzgw146_Bacteroidota_01044	NODE_2745_length_14174_cov_3.533836_11	nzgw151_Bacteroidota_01073	NODE_201_length_125763_cov_6.329205_17	nzgw146_Bacteroidota-->nzgw151_Bacteroidota	80.025	19.975	no	no		nzgw146_Bacteroidota	nzgw146	Bacteroidota	nzgw151_Bacteroidota	nzgw151	Bacteroidota
nzgw569_Pseudomonadota_01209	NODE_11330_length_8827_cov_9.673903_7	nzgw585_Pseudomonadota_00017	NODE_13526_length_6241_cov_3.439379_4	nzgw585_Pseudomonadota-->nzgw569_Pseudomonadota	80	20	no	no		nzgw585_Pseudomonadota	nzgw585	Pseudomonadota	nzgw569_Pseudomonadota	nzgw569	Pseudomonadota
nzgw100_Actinomycetota_00783	NODE_6_length_444333_cov_23.293905_116	nzgw105_Actinomycetota_01244	NODE_2108_length_13232_cov_2.833575_7	nzgw105_Actinomycetota-->nzgw100_Actinomycetota	79.937	20.063	no	no		nzgw105_Actinomycetota	nzgw105	Actinomycetota	nzgw100_Actinomycetota	nzgw100	Actinomycetota
nzgw494_Patescibacteria_00697	NODE_13096_length_6335_cov_3.705343_4	nzgw498_Patescibacteria_00554	NODE_27049_length_7826_cov_3.646723_8	nzgw494_Patescibacteria-->nzgw498_Patescibacteria	79.935	20.065	no	no		nzgw494_Patescibacteria	nzgw494	Patescibacteria	nzgw498_Patescibacteria	nzgw498	Patescibacteria
nzgw260_Myxococcota_02614	NODE_194_length_77592_cov_5.782757_26	nzgw248_Myxococcota_02370	NODE_682_length_33606_cov_4.767806_36	nzgw248_Myxococcota-->nzgw260_Myxococcota	79.931	20.069	no	no		nzgw248_Myxococcota	nzgw248	Myxococcota	nzgw260_Myxococcota	nzgw260	Myxococcota
nzgw566_Pseudomonadota_03237	NODE_408_length_43011_cov_13.269503_9	nzgw585_Pseudomonadota_00308	NODE_175_length_62396_cov_3.478442_38	nzgw566_Pseudomonadota-->nzgw585_Pseudomonadota	79.91	20.09	no	no		nzgw566_Pseudomonadota	nzgw566	Pseudomonadota	nzgw585_Pseudomonadota	nzgw585	Pseudomonadota
nzgw577_Pseudomonadota_00841	NODE_13_length_288101_cov_24.934603_28	nzgw69_Acidobacteriota_02871	NODE_103319_length_3616_cov_3.575393_2	nzgw577_Pseudomonadota-->nzgw69_Acidobacteriota	79.902	20.098	no	no		nzgw577_Pseudomonadota	nzgw577	Pseudomonadota	nzgw69_Acidobacteriota	nzgw69	Acidobacteriota
nzgw577_Pseudomonadota_02346	NODE_59_length_123754_cov_22.364603_84	nzgw70_Acidobacteriota_04601	NODE_19300_length_2961_cov_1.965845_4	nzgw577_Pseudomonadota-->nzgw70_Acidobacteriota	79.88	20.12	no	no		nzgw577_Pseudomonadota	nzgw577	Pseudomonadota	nzgw70_Acidobacteriota	nzgw70	Acidobacteriota
nzgw129_Bacteroidota_01219	NODE_36_length_103243_cov_4.114602_63	nzgw117_Bacteroidota_01011	NODE_29534_length_7271_cov_3.265315_10	nzgw129_Bacteroidota-->nzgw117_Bacteroidota	79.872	20.128	no	no		nzgw129_Bacteroidota	nzgw129	Bacteroidota	nzgw117_Bacteroidota	nzgw117	Bacteroidota
nzgw550_Pseudomonadota_03154	NODE_130_length_114256_cov_8.683270_15	nzgw530_Pseudomonadota_01809	NODE_7691_length_7682_cov_2.291760_3	nzgw550_Pseudomonadota-->nzgw530_Pseudomonadota	79.87	20.13	no	no		nzgw550_Pseudomonadota	nzgw550	Pseudomonadota	nzgw530_Pseudomonadota	nzgw530	Pseudomonadota
nzgw524_Pseudomonadota_00349	NODE_4218_length_9488_cov_10.381552_9	nzgw520_Pseudomonadota_00467	NODE_833_length_24715_cov_2.939416_16	nzgw520_Pseudomonadota-->nzgw524_Pseudomonadota	79.855	20.145	no	no		nzgw520_Pseudomonadota	nzgw520	Pseudomonadota	nzgw524_Pseudomonadota	nzgw524	Pseudomonadota
nzgw99_Actinomycetota_00595	NODE_432_length_39247_cov_3.957420_33	nzgw90_Actinomycetota_01798	NODE_1106_length_40057_cov_5.072867_22	nzgw99_Actinomycetota-->nzgw90_Actinomycetota	79.84	20.16	no	no		nzgw99_Actinomycetota	nzgw99	Actinomycetota	nzgw90_Actinomycetota	nzgw90	Actinomycetota
nzgw457_Patescibacteria_00161	NODE_259_length_55975_cov_5.639542_65	nzgw454_Patescibacteria_00062	NODE_88_length_77750_cov_5.246403_64	nzgw457_Patescibacteria-->nzgw454_Patescibacteria	79.825	20.175	no	no		nzgw457_Patescibacteria	nzgw457	Patescibacteria	nzgw454_Patescibacteria	nzgw454	Patescibacteria
nzgw583_Pseudomonadota_02144	NODE_813_length_19272_cov_6.577046_16	nzgw588_Pseudomonadota_03908	NODE_108577_length_3029_cov_3.144429_3	nzgw583_Pseudomonadota-->nzgw588_Pseudomonadota	79.821	20.179	no	no		nzgw583_Pseudomonadota	nzgw583	Pseudomonadota	nzgw588_Pseudomonadota	nzgw588	Pseudomonadota
nzgw537_Pseudomonadota_00095	NODE_22_length_375961_cov_11.783490_90	nzgw585_Pseudomonadota_02998	NODE_1478_length_16771_cov_2.493994_6	nzgw585_Pseudomonadota-->nzgw537_Pseudomonadota	79.788	20.212	no	no		nzgw585_Pseudomonadota	nzgw585	Pseudomonadota	nzgw537_Pseudomonadota	nzgw537	Pseudomonadota
nzgw91_Actinomycetota_00336	NODE_30_length_241970_cov_6.902890_48	nzgw105_Actinomycetota_01121	NODE_1862_length_14322_cov_3.124357_9	nzgw105_Actinomycetota-->nzgw91_Actinomycetota	79.764	20.236	no	no		nzgw105_Actinomycetota	nzgw105	Actinomycetota	nzgw91_Actinomycetota	nzgw91	Actinomycetota
nzgw528_Pseudomonadota_00864	NODE_2069_length_22016_cov_4.149715_11	nzgw522_Pseudomonadota_00383	NODE_594_length_48119_cov_5.873224_7	nzgw522_Pseudomonadota-->nzgw528_Pseudomonadota	79.759	20.241	no	no		nzgw522_Pseudomonadota	nzgw522	Pseudomonadota	nzgw528_Pseudomonadota	nzgw528	Pseudomonadota
nzgw549_Pseudomonadota_00737	NODE_112_length_124864_cov_4.981137_51	nzgw567_Pseudomonadota_02072	NODE_2311_length_15794_cov_6.993811_5	nzgw549_Pseudomonadota-->nzgw567_Pseudomonadota	79.758	20.242	no	no		nzgw549_Pseudomonadota	nzgw549	Pseudomonadota	nzgw567_Pseudomonadota	nzgw567	Pseudomonadota
nzgw576_Pseudomonadota_01005	NODE_2713_length_12875_cov_18.436177_6	nzgw577_Pseudomonadota_00319	NODE_2_length_538321_cov_23.261856_317	nzgw576_Pseudomonadota-->nzgw577_Pseudomonadota	79.748	20.252	no	no		nzgw576_Pseudomonadota	nzgw576	Pseudomonadota	nzgw577_Pseudomonadota	nzgw577	Pseudomonadota
nzgw551_Pseudomonadota_01409	NODE_18765_length_3639_cov_1.836271_3	nzgw566_Pseudomonadota_00897	NODE_13_length_308186_cov_12.953231_93	nzgw551_Pseudomonadota-->nzgw566_Pseudomonadota	79.736	20.264	no	no		nzgw551_Pseudomonadota	nzgw551	Pseudomonadota	nzgw566_Pseudomonadota	nzgw566	Pseudomonadota
nzgw554_Pseudomonadota_01011	NODE_1221_length_14269_cov_2.653944_6	nzgw583_Pseudomonadota_01640	NODE_346_length_34397_cov_6.269635_11	nzgw554_Pseudomonadota-->nzgw583_Pseudomonadota	79.73	20.27	no	no		nzgw554_Pseudomonadota	nzgw554	Pseudomonadota	nzgw583_Pseudomonadota	nzgw583	Pseudomonadota
nzgw582_Pseudomonadota_01647	NODE_234_length_42062_cov_4.726878_10	nzgw585_Pseudomonadota_00111	NODE_134_length_73519_cov_3.236982_27	nzgw582_Pseudomonadota-->nzgw585_Pseudomonadota	79.73	20.27	no	no		nzgw582_Pseudomonadota	nzgw582	Pseudomonadota	nzgw585_Pseudomonadota	nzgw585	Pseudomonadota
nzgw104_Actinomycetota_00161	NODE_9454_length_13772_cov_2.230459_8	nzgw112_Actinomycetota_00607	NODE_130_length_53618_cov_5.389293_50	nzgw104_Actinomycetota-->nzgw112_Actinomycetota	79.713	20.287	no	no		nzgw104_Actinomycetota	nzgw104	Actinomycetota	nzgw112_Actinomycetota	nzgw112	Actinomycetota
nzgw576_Pseudomonadota_00390	NODE_669_length_25634_cov_20.133226_29	nzgw577_Pseudomonadota_01496	NODE_20_length_212910_cov_24.087575_168	nzgw576_Pseudomonadota-->nzgw577_Pseudomonadota	79.704	20.296	no	no		nzgw576_Pseudomonadota	nzgw576	Pseudomonadota	nzgw577_Pseudomonadota	nzgw577	Pseudomonadota
nzgw486_Patescibacteria_00129	NODE_6_length_335962_cov_15.263479_129	nzgw380_Patescibacteria_00014	NODE_25550_length_6084_cov_4.010565_7	nzgw486_Patescibacteria-->nzgw380_Patescibacteria	79.699	20.301	no	no		nzgw486_Patescibacteria	nzgw486	Patescibacteria	nzgw380_Patescibacteria	nzgw380	Patescibacteria
nzgw121_Bacteroidota_02303	NODE_1038_length_26604_cov_4.322886_14	nzgw127_Bacteroidota_02126	NODE_110182_length_3483_cov_2.265913_1	nzgw127_Bacteroidota-->nzgw121_Bacteroidota	79.668	20.332	no	no		nzgw127_Bacteroidota	nzgw127	Bacteroidota	nzgw121_Bacteroidota	nzgw121	Bacteroidota
nzgw91_Actinomycetota_03657	NODE_3077_length_17384_cov_7.358802_3	nzgw94_Actinomycetota_04984	NODE_5424_length_9264_cov_2.965876_5	nzgw94_Actinomycetota-->nzgw91_Actinomycetota	79.666	20.334	no	no		nzgw94_Actinomycetota	nzgw94	Actinomycetota	nzgw91_Actinomycetota	nzgw91	Actinomycetota
nzgw530_Pseudomonadota_01971	NODE_8610_length_7151_cov_2.505548_5	nzgw567_Pseudomonadota_01429	NODE_1042_length_25528_cov_7.180108_25	nzgw567_Pseudomonadota-->nzgw530_Pseudomonadota	79.661	20.339	no	no		nzgw567_Pseudomonadota	nzgw567	Pseudomonadota	nzgw530_Pseudomonadota	nzgw530	Pseudomonadota
nzgw69_Acidobacteriota_00290	NODE_1079_length_44652_cov_4.472368_26	nzgw77_Acidobacteriota_02777	NODE_9845_length_10618_cov_11.478422_10	nzgw69_Acidobacteriota-->nzgw77_Acidobacteriota	79.661	20.339	no	no		nzgw69_Acidobacteriota	nzgw69	Acidobacteriota	nzgw77_Acidobacteriota	nzgw77	Acidobacteriota
nzgw67_Acidobacteriota_02472	NODE_4677_length_15484_cov_3.470090_8	nzgw77_Acidobacteriota_02326	NODE_6803_length_13458_cov_11.889031_4	nzgw77_Acidobacteriota-->nzgw67_Acidobacteriota	79.641	20.359	no	no		nzgw77_Acidobacteriota	nzgw77	Acidobacteriota	nzgw67_Acidobacteriota	nzgw67	Acidobacteriota
nzgw550_Pseudomonadota_00329	NODE_4_length_772523_cov_8.748621_327	nzgw587_Pseudomonadota_00207	NODE_9_length_511366_cov_5.704903_204	nzgw587_Pseudomonadota-->nzgw550_Pseudomonadota	79.604	20.396	no	no		nzgw587_Pseudomonadota	nzgw587	Pseudomonadota	nzgw550_Pseudomonadota	nzgw550	Pseudomonadota
nzgw550_Pseudomonadota_02561	NODE_24_length_268484_cov_8.349310_150	nzgw585_Pseudomonadota_02208	NODE_683_length_25911_cov_3.333734_16	nzgw550_Pseudomonadota-->nzgw585_Pseudomonadota	79.592	20.408	no	no		nzgw550_Pseudomonadota	nzgw550	Pseudomonadota	nzgw585_Pseudomonadota	nzgw585	Pseudomonadota
nzgw562_Pseudomonadota_00474	NODE_1_length_617895_cov_14.990862_476	nzgw577_Pseudomonadota_02610	NODE_297_length_44421_cov_23.920880_38	nzgw562_Pseudomonadota-->nzgw577_Pseudomonadota	79.592	20.408	no	no		nzgw562_Pseudomonadota	nzgw562	Pseudomonadota	nzgw577_Pseudomonadota	nzgw577	Pseudomonadota
nzgw129_Bacteroidota_01970	NODE_349_length_31215_cov_3.793690_26	nzgw116_Bacteroidota_00215	NODE_88_length_95542_cov_5.687081_64	nzgw129_Bacteroidota-->nzgw116_Bacteroidota	79.588	20.412	no	no		nzgw129_Bacteroidota	nzgw129	Bacteroidota	nzgw116_Bacteroidota	nzgw116	Bacteroidota
nzgw93_Actinomycetota_00584	NODE_2531_length_17120_cov_2.909406_12	nzgw99_Actinomycetota_01890	NODE_1875_length_19569_cov_3.568542_13	nzgw93_Actinomycetota-->nzgw99_Actinomycetota	79.558	20.442	no	no		nzgw93_Actinomycetota	nzgw93	Actinomycetota	nzgw99_Actinomycetota	nzgw99	Actinomycetota
nzgw461_Patescibacteria_00563	NODE_4319_length_11108_cov_4.894421_3	nzgw452_Patescibacteria_00748	NODE_142344_length_3486_cov_2.210104_4	nzgw452_Patescibacteria-->nzgw461_Patescibacteria	79.537	20.463	no	no		nzgw452_Patescibacteria	nzgw452	Patescibacteria	nzgw461_Patescibacteria	nzgw461	Patescibacteria
nzgw588_Pseudomonadota_03908	NODE_108577_length_3029_cov_3.144429_3	nzgw591_Pseudomonadota_01784	NODE_7556_length_6479_cov_3.238597_1	nzgw588_Pseudomonadota-->nzgw591_Pseudomonadota	79.535	20.465	no	no		nzgw588_Pseudomonadota	nzgw588	Pseudomonadota	nzgw591_Pseudomonadota	nzgw591	Pseudomonadota
nzgw576_Pseudomonadota_00772	NODE_1525_length_16780_cov_21.169098_13	nzgw577_Pseudomonadota_00947	NODE_13_length_288101_cov_24.934603_133	nzgw576_Pseudomonadota-->nzgw577_Pseudomonadota	79.534	20.466	no	no		nzgw576_Pseudomonadota	nzgw576	Pseudomonadota	nzgw577_Pseudomonadota	nzgw577	Pseudomonadota
nzgw567_Pseudomonadota_03008	NODE_7483_length_8345_cov_7.213886_2	nzgw591_Pseudomonadota_01784	NODE_7556_length_6479_cov_3.238597_1	nzgw591_Pseudomonadota-->nzgw567_Pseudomonadota	79.512	20.488	no	no		nzgw591_Pseudomonadota	nzgw591	Pseudomonadota	nzgw567_Pseudomonadota	nzgw567	Pseudomonadota
nzgw576_Pseudomonadota_01624	NODE_13768_length_6012_cov_12.490070_2	nzgw591_Pseudomonadota_00991	NODE_1619_length_13995_cov_3.743261_14	nzgw576_Pseudomonadota-->nzgw591_Pseudomonadota	79.511	20.489	no	no		nzgw576_Pseudomonadota	nzgw576	Pseudomonadota	nzgw591_Pseudomonadota	nzgw591	Pseudomonadota
nzgw577_Pseudomonadota_02074	NODE_43_length_144066_cov_22.925263_71	nzgw585_Pseudomonadota_02349	NODE_742_length_24333_cov_3.610317_21	nzgw577_Pseudomonadota-->nzgw585_Pseudomonadota	79.5	20.5	no	no		nzgw577_Pseudomonadota	nzgw577	Pseudomonadota	nzgw585_Pseudomonadota	nzgw585	Pseudomonadota
nzgw576_Pseudomonadota_00366	NODE_669_length_25634_cov_20.133226_5	nzgw577_Pseudomonadota_02826	NODE_665_length_26352_cov_24.346155_8	nzgw576_Pseudomonadota-->nzgw577_Pseudomonadota	79.481	20.519	no	no		nzgw576_Pseudomonadota	nzgw576	Pseudomonadota	nzgw577_Pseudomonadota	nzgw577	Pseudomonadota
nzgw12_Thermoproteota_01612	NODE_1014_length_12769_cov_25.608950_6	nzgw15_Thermoproteota_01676	NODE_19349_length_5147_cov_19.549343_4	nzgw15_Thermoproteota-->nzgw12_Thermoproteota	79.479	20.521	no	no		nzgw15_Thermoproteota	nzgw15	Thermoproteota	nzgw12_Thermoproteota	nzgw12	Thermoproteota
nzgw252_Myxococcota_01822	NODE_2947_length_10561_cov_2.545402_4	nzgw529_Pseudomonadota_00848	NODE_3019_length_15841_cov_6.477926_4	nzgw252_Myxococcota-->nzgw529_Pseudomonadota	79.479	20.521	no	no		nzgw252_Myxococcota	nzgw252	Myxococcota	nzgw529_Pseudomonadota	nzgw529	Pseudomonadota
nzgw576_Pseudomonadota_00447	NODE_707_length_25036_cov_18.744973_8	nzgw577_Pseudomonadota_01524	NODE_25_length_179252_cov_23.078786_8	nzgw576_Pseudomonadota-->nzgw577_Pseudomonadota	79.473	20.527	no	no		nzgw576_Pseudomonadota	nzgw576	Pseudomonadota	nzgw577_Pseudomonadota	nzgw577	Pseudomonadota
nzgw563_Pseudomonadota_02508	NODE_4795_length_13754_cov_7.494829_7	nzgw577_Pseudomonadota_01975	NODE_35_length_158625_cov_23.357373_120	nzgw563_Pseudomonadota-->nzgw577_Pseudomonadota	79.47	20.53	no	no		nzgw563_Pseudomonadota	nzgw563	Pseudomonadota	nzgw577_Pseudomonadota	nzgw577	Pseudomonadota
nzgw558_Pseudomonadota_01835	NODE_62160_length_3970_cov_2.506625_2	nzgw567_Pseudomonadota_01107	NODE_709_length_31614_cov_7.054076_20	nzgw558_Pseudomonadota-->nzgw567_Pseudomonadota	79.469	20.531	no	no		nzgw558_Pseudomonadota	nzgw558	Pseudomonadota	nzgw567_Pseudomonadota	nzgw567	Pseudomonadota
nzgw67_Acidobacteriota_00238	NODE_439_length_47485_cov_3.297927_4	nzgw77_Acidobacteriota_00204	NODE_831_length_47265_cov_11.280630_10	nzgw77_Acidobacteriota-->nzgw67_Acidobacteriota	79.468	20.532	no	no		nzgw77_Acidobacteriota	nzgw77	Acidobacteriota	nzgw67_Acidobacteriota	nzgw67	Acidobacteriota
nzgw542_Pseudomonadota_01329	NODE_36708_length_5182_cov_3.179609_2	nzgw220_Fibrobacterota_01474	NODE_45134_length_4661_cov_2.094493_3	nzgw220_Fibrobacterota-->nzgw542_Pseudomonadota	79.449	20.551	no	no		nzgw220_Fibrobacterota	nzgw220	Fibrobacterota	nzgw542_Pseudomonadota	nzgw542	Pseudomonadota
nzgw91_Actinomycetota_02276	NODE_236_length_80157_cov_7.017217_9	nzgw105_Actinomycetota_02013	NODE_3934_length_8791_cov_2.901845_2	nzgw105_Actinomycetota-->nzgw91_Actinomycetota	79.439	20.561	no	no		nzgw105_Actinomycetota	nzgw105	Actinomycetota	nzgw91_Actinomycetota	nzgw91	Actinomycetota
nzgw551_Pseudomonadota_00461	NODE_5930_length_6880_cov_2.099127_6	nzgw70_Acidobacteriota_04602	NODE_19300_length_2961_cov_1.965845_5	nzgw551_Pseudomonadota-->nzgw70_Acidobacteriota	79.439	20.561	no	no		nzgw551_Pseudomonadota	nzgw551	Pseudomonadota	nzgw70_Acidobacteriota	nzgw70	Acidobacteriota
nzgw267_Nitrospinota_01994	NODE_3918_length_21923_cov_4.645445_12	nzgw563_Pseudomonadota_01054	NODE_129_length_91489_cov_6.751423_35	nzgw267_Nitrospinota-->nzgw563_Pseudomonadota	79.424	20.576	no	no		nzgw267_Nitrospinota	nzgw267	Nitrospinota	nzgw563_Pseudomonadota	nzgw563	Pseudomonadota
nzgw576_Pseudomonadota_01107	NODE_3748_length_11077_cov_20.720245_4	nzgw577_Pseudomonadota_01481	NODE_20_length_212910_cov_24.087575_153	nzgw576_Pseudomonadota-->nzgw577_Pseudomonadota	79.424	20.576	no	no		nzgw576_Pseudomonadota	nzgw576	Pseudomonadota	nzgw577_Pseudomonadota	nzgw577	Pseudomonadota
nzgw576_Pseudomonadota_01777	NODE_19606_length_5118_cov_20.373624_2	nzgw577_Pseudomonadota_02609	NODE_297_length_44421_cov_23.920880_37	nzgw576_Pseudomonadota-->nzgw577_Pseudomonadota	79.42	20.58	no	no		nzgw576_Pseudomonadota	nzgw576	Pseudomonadota	nzgw577_Pseudomonadota	nzgw577	Pseudomonadota
nzgw576_Pseudomonadota_00790	NODE_1732_length_15824_cov_17.586130_2	nzgw577_Pseudomonadota_01935	NODE_35_length_158625_cov_23.357373_80	nzgw576_Pseudomonadota-->nzgw577_Pseudomonadota	79.415	20.585	no	no		nzgw576_Pseudomonadota	nzgw576	Pseudomonadota	nzgw577_Pseudomonadota	nzgw577	Pseudomonadota
nzgw563_Pseudomonadota_02641	NODE_25101_length_5968_cov_7.721738_3	nzgw567_Pseudomonadota_01732	NODE_1626_length_19493_cov_8.329703_7	nzgw563_Pseudomonadota-->nzgw567_Pseudomonadota	79.387	20.613	no	no		nzgw563_Pseudomonadota	nzgw563	Pseudomonadota	nzgw567_Pseudomonadota	nzgw567	Pseudomonadota
nzgw252_Myxococcota_02412	NODE_4824_length_7752_cov_2.908269_7	nzgw249_Myxococcota_01109	NODE_3551_length_17519_cov_2.939533_11	nzgw252_Myxococcota-->nzgw249_Myxococcota	79.379	20.621	no	no		nzgw252_Myxococcota	nzgw252	Myxococcota	nzgw249_Myxococcota	nzgw249	Myxococcota
nzgw563_Pseudomonadota_02640	NODE_25101_length_5968_cov_7.721738_2	nzgw567_Pseudomonadota_01731	NODE_1626_length_19493_cov_8.329703_6	nzgw563_Pseudomonadota-->nzgw567_Pseudomonadota	79.351	20.649	no	no		nzgw563_Pseudomonadota	nzgw563	Pseudomonadota	nzgw567_Pseudomonadota	nzgw567	Pseudomonadota
nzgw576_Pseudomonadota_00377	NODE_669_length_25634_cov_20.133226_16	nzgw577_Pseudomonadota_01314	NODE_17_length_237604_cov_23.936248_229	nzgw576_Pseudomonadota-->nzgw577_Pseudomonadota	79.351	20.649	no	no		nzgw576_Pseudomonadota	nzgw576	Pseudomonadota	nzgw577_Pseudomonadota	nzgw577	Pseudomonadota
nzgw252_Myxococcota_01822	NODE_2947_length_10561_cov_2.545402_4	nzgw248_Myxococcota_02370	NODE_682_length_33606_cov_4.767806_36	nzgw252_Myxococcota-->nzgw248_Myxococcota	79.344	20.656	no	no		nzgw252_Myxococcota	nzgw252	Myxococcota	nzgw248_Myxococcota	nzgw248	Myxococcota
nzgw536_Pseudomonadota_00757	NODE_2_length_722940_cov_154.798741_21	nzgw530_Pseudomonadota_02196	NODE_9937_length_6536_cov_2.753390_3	nzgw536_Pseudomonadota-->nzgw530_Pseudomonadota	79.341	20.659	no	no		nzgw536_Pseudomonadota	nzgw536	Pseudomonadota	nzgw530_Pseudomonadota	nzgw530	Pseudomonadota
nzgw119_Bacteroidota_00066	NODE_108_length_111666_cov_4.070868_68	nzgw116_Bacteroidota_01191	NODE_428_length_47956_cov_5.277621_8	nzgw119_Bacteroidota-->nzgw116_Bacteroidota	79.318	20.682	no	no		nzgw119_Bacteroidota	nzgw119	Bacteroidota	nzgw116_Bacteroidota	nzgw116	Bacteroidota
nzgw591_Pseudomonadota_00658	NODE_836_length_19558_cov_4.414776_17	nzgw530_Pseudomonadota_03639	NODE_25924_length_3671_cov_1.853521_4	nzgw591_Pseudomonadota-->nzgw530_Pseudomonadota	79.292	20.708	no	no		nzgw591_Pseudomonadota	nzgw591	Pseudomonadota	nzgw530_Pseudomonadota	nzgw530	Pseudomonadota
nzgw561_Pseudomonadota_00782	NODE_185_length_76890_cov_4.215569_70	nzgw566_Pseudomonadota_02280	NODE_94_length_113226_cov_12.086274_60	nzgw561_Pseudomonadota-->nzgw566_Pseudomonadota	79.288	20.712	no	no		nzgw561_Pseudomonadota	nzgw561	Pseudomonadota	nzgw566_Pseudomonadota	nzgw566	Pseudomonadota
nzgw214_Elusimicrobiota_01211	NODE_82_length_70949_cov_4.166276_5	nzgw215_Elusimicrobiota_00951	NODE_80_length_102882_cov_5.414885_14	nzgw214_Elusimicrobiota-->nzgw215_Elusimicrobiota	79.283	20.717	no	no		nzgw214_Elusimicrobiota	nzgw214	Elusimicrobiota	nzgw215_Elusimicrobiota	nzgw215	Elusimicrobiota
nzgw117_Bacteroidota_00017	NODE_793_length_36146_cov_3.011520_18	nzgw153_Bacteroidota_01325	NODE_5625_length_14342_cov_2.808734_3	nzgw153_Bacteroidota-->nzgw117_Bacteroidota	79.278	20.722	no	no		nzgw153_Bacteroidota	nzgw153	Bacteroidota	nzgw117_Bacteroidota	nzgw117	Bacteroidota
nzgw576_Pseudomonadota_01154	NODE_4329_length_10361_cov_16.464063_5	nzgw577_Pseudomonadota_02060	NODE_43_length_144066_cov_22.925263_57	nzgw576_Pseudomonadota-->nzgw577_Pseudomonadota	79.241	20.759	no	no		nzgw576_Pseudomonadota	nzgw576	Pseudomonadota	nzgw577_Pseudomonadota	nzgw577	Pseudomonadota
nzgw582_Pseudomonadota_00811	NODE_61_length_85554_cov_4.454742_60	nzgw566_Pseudomonadota_00166	NODE_3_length_506284_cov_12.035982_170	nzgw566_Pseudomonadota-->nzgw582_Pseudomonadota	79.229	20.771	no	no		nzgw566_Pseudomonadota	nzgw566	Pseudomonadota	nzgw582_Pseudomonadota	nzgw582	Pseudomonadota
nzgw249_Myxococcota_01634	NODE_6628_length_13432_cov_3.309744_10	nzgw260_Myxococcota_00681	NODE_46_length_178488_cov_5.089540_46	nzgw249_Myxococcota-->nzgw260_Myxococcota	79.224	20.776	no	no		nzgw249_Myxococcota	nzgw249	Myxococcota	nzgw260_Myxococcota	nzgw260	Myxococcota
nzgw550_Pseudomonadota_01389	NODE_8_length_546012_cov_9.305938_79	nzgw567_Pseudomonadota_01676	NODE_1524_length_20265_cov_7.564883_9	nzgw567_Pseudomonadota-->nzgw550_Pseudomonadota	79.222	20.778	no	no		nzgw567_Pseudomonadota	nzgw567	Pseudomonadota	nzgw550_Pseudomonadota	nzgw550	Pseudomonadota
nzgw561_Pseudomonadota_01936	NODE_1231_length_25654_cov_4.381780_18	nzgw577_Pseudomonadota_02449	NODE_75_length_105369_cov_24.369936_69	nzgw561_Pseudomonadota-->nzgw577_Pseudomonadota	79.2	20.8	no	no		nzgw561_Pseudomonadota	nzgw561	Pseudomonadota	nzgw577_Pseudomonadota	nzgw577	Pseudomonadota
nzgw577_Pseudomonadota_00254	NODE_2_length_538321_cov_23.261856_253	nzgw530_Pseudomonadota_03624	NODE_25271_length_3721_cov_2.303056_3	nzgw577_Pseudomonadota-->nzgw530_Pseudomonadota	79.199	20.801	no	no		nzgw577_Pseudomonadota	nzgw577	Pseudomonadota	nzgw530_Pseudomonadota	nzgw530	Pseudomonadota
nzgw91_Actinomycetota_00754	NODE_48_length_186599_cov_6.762841_85	nzgw105_Actinomycetota_00132	NODE_426_length_39402_cov_2.565337_35	nzgw91_Actinomycetota-->nzgw105_Actinomycetota	79.169	20.831	no	no		nzgw91_Actinomycetota	nzgw91	Actinomycetota	nzgw105_Actinomycetota	nzgw105	Actinomycetota
nzgw563_Pseudomonadota_01614	NODE_330_length_54891_cov_6.773507_17	nzgw577_Pseudomonadota_02393	NODE_75_length_105369_cov_24.369936_12	nzgw563_Pseudomonadota-->nzgw577_Pseudomonadota	79.167	20.833	no	no		nzgw563_Pseudomonadota	nzgw563	Pseudomonadota	nzgw577_Pseudomonadota	nzgw577	Pseudomonadota
nzgw249_Myxococcota_04234	NODE_57567_length_5428_cov_2.077256_3	nzgw251_Myxococcota_01916	NODE_4202_length_18212_cov_3.346194_3	nzgw249_Myxococcota-->nzgw251_Myxococcota	79.159	20.841	no	no		nzgw249_Myxococcota	nzgw249	Myxococcota	nzgw251_Myxococcota	nzgw251	Myxococcota
nzgw127_Bacteroidota_00567	NODE_25223_length_8114_cov_2.138746_10	nzgw128_Bacteroidota_02994	NODE_91475_length_3881_cov_2.338830_4	nzgw127_Bacteroidota-->nzgw128_Bacteroidota	79.104	20.896	no	no		nzgw127_Bacteroidota	nzgw127	Bacteroidota	nzgw128_Bacteroidota	nzgw128	Bacteroidota
nzgw217_Fibrobacterota_00504	NODE_190_length_76745_cov_4.523909_60	nzgw265_Nitrospinota_02219	NODE_206761_length_2426_cov_2.396529_1	nzgw217_Fibrobacterota-->nzgw265_Nitrospinota	79.08	20.92	no	no		nzgw217_Fibrobacterota	nzgw217	Fibrobacterota	nzgw265_Nitrospinota	nzgw265	Nitrospinota
nzgw563_Pseudomonadota_00781	NODE_93_length_107973_cov_6.684503_30	nzgw567_Pseudomonadota_00509	NODE_300_length_50444_cov_7.727381_46	nzgw563_Pseudomonadota-->nzgw567_Pseudomonadota	79.08	20.92	no	no		nzgw563_Pseudomonadota	nzgw563	Pseudomonadota	nzgw567_Pseudomonadota	nzgw567	Pseudomonadota
nzgw116_Bacteroidota_01338	NODE_454_length_46919_cov_5.689324_45	nzgw151_Bacteroidota_01399	NODE_253_length_106944_cov_5.369321_70	nzgw116_Bacteroidota-->nzgw151_Bacteroidota	79.079	20.921	no	no		nzgw116_Bacteroidota	nzgw116	Bacteroidota	nzgw151_Bacteroidota	nzgw151	Bacteroidota
nzgw554_Pseudomonadota_01641	NODE_1848_length_10822_cov_2.952434_12	nzgw542_Pseudomonadota_01329	NODE_36708_length_5182_cov_3.179609_2	nzgw554_Pseudomonadota-->nzgw542_Pseudomonadota	79.07	20.93	no	no		nzgw554_Pseudomonadota	nzgw554	Pseudomonadota	nzgw542_Pseudomonadota	nzgw542	Pseudomonadota
nzgw566_Pseudomonadota_01247	NODE_18_length_252425_cov_12.149883_131	nzgw530_Pseudomonadota_00241	NODE_1857_length_17835_cov_2.482556_16	nzgw566_Pseudomonadota-->nzgw530_Pseudomonadota	79.032	20.968	no	no		nzgw566_Pseudomonadota	nzgw566	Pseudomonadota	nzgw530_Pseudomonadota	nzgw530	Pseudomonadota
nzgw581_Pseudomonadota_01848	NODE_35_length_104775_cov_8.313481_33	nzgw542_Pseudomonadota_00622	NODE_12865_length_8971_cov_2.782373_4	nzgw581_Pseudomonadota-->nzgw542_Pseudomonadota	79.027	20.973	no	no		nzgw581_Pseudomonadota	nzgw581	Pseudomonadota	nzgw542_Pseudomonadota	nzgw542	Pseudomonadota
nzgw547_Pseudomonadota_00411	NODE_1191_length_41634_cov_5.138583_5	nzgw520_Pseudomonadota_00869	NODE_1300_length_18528_cov_3.249959_10	nzgw547_Pseudomonadota-->nzgw520_Pseudomonadota	79.024	20.976	no	no		nzgw547_Pseudomonadota	nzgw547	Pseudomonadota	nzgw520_Pseudomonadota	nzgw520	Pseudomonadota
nzgw561_Pseudomonadota_00356	NODE_115_length_104986_cov_4.279836_102	nzgw215_Elusimicrobiota_01638	NODE_253_length_48998_cov_6.007365_9	nzgw215_Elusimicrobiota-->nzgw561_Pseudomonadota	79.02	20.98	no	no		nzgw215_Elusimicrobiota	nzgw215	Elusimicrobiota	nzgw561_Pseudomonadota	nzgw561	Pseudomonadota
nzgw128_Bacteroidota_00758	NODE_8352_length_14710_cov_2.895949_7	nzgw116_Bacteroidota_02230	NODE_1679_length_24686_cov_5.779076_2	nzgw116_Bacteroidota-->nzgw128_Bacteroidota	78.993	21.007	no	no		nzgw116_Bacteroidota	nzgw116	Bacteroidota	nzgw128_Bacteroidota	nzgw128	Bacteroidota
nzgw529_Pseudomonadota_01489	NODE_9025_length_9614_cov_5.751606_3	nzgw522_Pseudomonadota_01152	NODE_1150_length_34100_cov_6.167810_20	nzgw529_Pseudomonadota-->nzgw522_Pseudomonadota	78.992	21.008	no	no		nzgw529_Pseudomonadota	nzgw529	Pseudomonadota	nzgw522_Pseudomonadota	nzgw522	Pseudomonadota
nzgw525_Pseudomonadota_02719	NODE_44157_length_4502_cov_4.222095_5	nzgw243_Methylomirabilota_03531	NODE_705_length_15430_cov_18.111634_1	nzgw243_Methylomirabilota-->nzgw525_Pseudomonadota	78.953	21.047	no	no		nzgw243_Methylomirabilota	nzgw243	Methylomirabilota	nzgw525_Pseudomonadota	nzgw525	Pseudomonadota
nzgw550_Pseudomonadota_02111	NODE_15_length_400073_cov_8.940675_343	nzgw589_Pseudomonadota_01367	NODE_1371_length_21972_cov_3.093726_8	nzgw550_Pseudomonadota-->nzgw589_Pseudomonadota	78.953	21.047	no	no		nzgw550_Pseudomonadota	nzgw550	Pseudomonadota	nzgw589_Pseudomonadota	nzgw589	Pseudomonadota
nzgw566_Pseudomonadota_02387	NODE_95_length_112684_cov_11.919672_52	nzgw581_Pseudomonadota_01376	NODE_22_length_145441_cov_8.688013_43	nzgw566_Pseudomonadota-->nzgw581_Pseudomonadota	78.947	21.053	no	no		nzgw566_Pseudomonadota	nzgw566	Pseudomonadota	nzgw581_Pseudomonadota	nzgw581	Pseudomonadota
nzgw582_Pseudomonadota_01820	NODE_306_length_36724_cov_4.644483_2	nzgw577_Pseudomonadota_00600	NODE_7_length_332135_cov_21.413814_89	nzgw577_Pseudomonadota-->nzgw582_Pseudomonadota	78.947	21.053	no	no		nzgw577_Pseudomonadota	nzgw577	Pseudomonadota	nzgw582_Pseudomonadota	nzgw582	Pseudomonadota
nzgw550_Pseudomonadota_03435	NODE_1026_length_36433_cov_8.410388_20	nzgw587_Pseudomonadota_00996	NODE_18_length_340986_cov_5.463022_8	nzgw550_Pseudomonadota-->nzgw587_Pseudomonadota	78.938	21.062	no	no		nzgw550_Pseudomonadota	nzgw550	Pseudomonadota	nzgw587_Pseudomonadota	nzgw587	Pseudomonadota
nzgw576_Pseudomonadota_00751	NODE_1410_length_17422_cov_18.453731_7	nzgw577_Pseudomonadota_00805	NODE_7_length_332135_cov_21.413814_295	nzgw576_Pseudomonadota-->nzgw577_Pseudomonadota	78.935	21.065	no	no		nzgw576_Pseudomonadota	nzgw576	Pseudomonadota	nzgw577_Pseudomonadota	nzgw577	Pseudomonadota
nzgw576_Pseudomonadota_00350	NODE_656_length_25908_cov_19.637337_8	nzgw577_Pseudomonadota_00648	NODE_7_length_332135_cov_21.413814_138	nzgw576_Pseudomonadota-->nzgw577_Pseudomonadota	78.925	21.075	no	no		nzgw576_Pseudomonadota	nzgw576	Pseudomonadota	nzgw577_Pseudomonadota	nzgw577	Pseudomonadota
nzgw140_Bacteroidota_00704	NODE_3814_length_9146_cov_3.647645_2	nzgw136_Bacteroidota_00480	NODE_27003_length_7835_cov_2.154913_5	nzgw136_Bacteroidota-->nzgw140_Bacteroidota	78.924	21.076	no	no		nzgw136_Bacteroidota	nzgw136	Bacteroidota	nzgw140_Bacteroidota	nzgw140	Bacteroidota
nzgw587_Pseudomonadota_01642	NODE_31_length_240403_cov_5.671911_13	nzgw530_Pseudomonadota_00777	NODE_3719_length_11852_cov_2.458358_7	nzgw587_Pseudomonadota-->nzgw530_Pseudomonadota	78.915	21.085	no	no		nzgw587_Pseudomonadota	nzgw587	Pseudomonadota	nzgw530_Pseudomonadota	nzgw530	Pseudomonadota
nzgw576_Pseudomonadota_01854	NODE_24165_length_4651_cov_18.213907_5	nzgw577_Pseudomonadota_00282	NODE_2_length_538321_cov_23.261856_281	nzgw576_Pseudomonadota-->nzgw577_Pseudomonadota	78.899	21.101	no	no		nzgw576_Pseudomonadota	nzgw576	Pseudomonadota	nzgw577_Pseudomonadota	nzgw577	Pseudomonadota
nzgw577_Pseudomonadota_01746	NODE_26_length_178764_cov_24.469428_55	nzgw585_Pseudomonadota_00541	NODE_233_length_51500_cov_3.710679_25	nzgw577_Pseudomonadota-->nzgw585_Pseudomonadota	78.897	21.103	no	no		nzgw577_Pseudomonadota	nzgw577	Pseudomonadota	nzgw585_Pseudomonadota	nzgw585	Pseudomonadota
nzgw559_Pseudomonadota_00314	NODE_393_length_79443_cov_7.001160_67	nzgw584_Pseudomonadota_00614	NODE_10228_length_10156_cov_3.477529_1	nzgw584_Pseudomonadota-->nzgw559_Pseudomonadota	78.892	21.108	no	no		nzgw584_Pseudomonadota	nzgw584	Pseudomonadota	nzgw559_Pseudomonadota	nzgw559	Pseudomonadota
nzgw581_Pseudomonadota_00178	NODE_4_length_442377_cov_9.426384_183	nzgw604_UBA10199_01309	NODE_2039_length_22432_cov_4.978755_14	nzgw581_Pseudomonadota-->nzgw604_UBA10199	78.873	21.127	no	no		nzgw581_Pseudomonadota	nzgw581	Pseudomonadota	nzgw604_UBA10199	nzgw604	UBA10199
nzgw554_Pseudomonadota_00892	NODE_1076_length_15571_cov_3.115922_17	nzgw577_Pseudomonadota_01572	NODE_25_length_179252_cov_23.078786_55	nzgw554_Pseudomonadota-->nzgw577_Pseudomonadota	78.859	21.141	no	no		nzgw554_Pseudomonadota	nzgw554	Pseudomonadota	nzgw577_Pseudomonadota	nzgw577	Pseudomonadota
nzgw576_Pseudomonadota_00162	NODE_264_length_41211_cov_17.512752_16	nzgw577_Pseudomonadota_02031	NODE_43_length_144066_cov_22.925263_26	nzgw576_Pseudomonadota-->nzgw577_Pseudomonadota	78.859	21.141	no	no		nzgw576_Pseudomonadota	nzgw576	Pseudomonadota	nzgw577_Pseudomonadota	nzgw577	Pseudomonadota
nzgw150_Bacteroidota_02772	NODE_841_length_29989_cov_7.713874_14	nzgw115_Bacteroidota_02296	NODE_28_length_336105_cov_10.041067_15	nzgw115_Bacteroidota-->nzgw150_Bacteroidota	78.858	21.142	no	no		nzgw115_Bacteroidota	nzgw115	Bacteroidota	nzgw150_Bacteroidota	nzgw150	Bacteroidota
nzgw118_Bacteroidota_02118	NODE_1907_length_26805_cov_5.398029_6	nzgw120_Bacteroidota_00603	NODE_1753_length_19170_cov_5.833220_6	nzgw118_Bacteroidota-->nzgw120_Bacteroidota	78.857	21.143	no	no		nzgw118_Bacteroidota	nzgw118	Bacteroidota	nzgw120_Bacteroidota	nzgw120	Bacteroidota
nzgw585_Pseudomonadota_01786	NODE_540_length_30462_cov_3.345803_4	nzgw611_Verrucomicrobiota_01745	NODE_1958_length_32236_cov_3.566651_24	nzgw611_Verrucomicrobiota-->nzgw585_Pseudomonadota	78.854	21.146	no	no		nzgw611_Verrucomicrobiota	nzgw611	Verrucomicrobiota	nzgw585_Pseudomonadota	nzgw585	Pseudomonadota
nzgw591_Pseudomonadota_01686	NODE_5419_length_7655_cov_3.662862_6	nzgw207_Eisenbacteria_00613	NODE_1979_length_23303_cov_4.158054_26	nzgw591_Pseudomonadota-->nzgw207_Eisenbacteria	78.846	21.154	no	no		nzgw591_Pseudomonadota	nzgw591	Pseudomonadota	nzgw207_Eisenbacteria	nzgw207	Eisenbacteria
nzgw229_Gemmatimonadota_01180	NODE_1461_length_37985_cov_5.040593_5	nzgw558_Pseudomonadota_01057	NODE_33452_length_5431_cov_2.906403_3	nzgw229_Gemmatimonadota-->nzgw558_Pseudomonadota	78.84	21.16	no	no		nzgw229_Gemmatimonadota	nzgw229	Gemmatimonadota	nzgw558_Pseudomonadota	nzgw558	Pseudomonadota
nzgw558_Pseudomonadota_00446	NODE_19488_length_7185_cov_2.531852_4	nzgw528_Pseudomonadota_01757	NODE_8533_length_10144_cov_4.231368_9	nzgw558_Pseudomonadota-->nzgw528_Pseudomonadota	78.816	21.184	no	no		nzgw558_Pseudomonadota	nzgw558	Pseudomonadota	nzgw528_Pseudomonadota	nzgw528	Pseudomonadota
nzgw257_Myxococcota_04441	NODE_12439_length_9132_cov_3.429475_10	nzgw248_Myxococcota_01338	NODE_335_length_55137_cov_4.934074_50	nzgw257_Myxococcota-->nzgw248_Myxococcota	78.799	21.201	no	no		nzgw257_Myxococcota	nzgw257	Myxococcota	nzgw248_Myxococcota	nzgw248	Myxococcota
nzgw126_Bacteroidota_00493	NODE_1348_length_33022_cov_8.117352_11	nzgw495_Patescibacteria_00788	NODE_117061_length_2924_cov_3.206564_2	nzgw126_Bacteroidota-->nzgw495_Patescibacteria	78.77	21.23	no	no		nzgw126_Bacteroidota	nzgw126	Bacteroidota	nzgw495_Patescibacteria	nzgw495	Patescibacteria
nzgw249_Myxococcota_03785	NODE_36184_length_6679_cov_2.276914_2	nzgw252_Myxococcota_01832	NODE_2947_length_10561_cov_2.545402_14	nzgw249_Myxococcota-->nzgw252_Myxococcota	78.768	21.232	no	no		nzgw249_Myxococcota	nzgw249	Myxococcota	nzgw252_Myxococcota	nzgw252	Myxococcota
nzgw537_Pseudomonadota_01230	NODE_120_length_98886_cov_12.524498_10	nzgw520_Pseudomonadota_03189	NODE_13510_length_4314_cov_2.915574_5	nzgw520_Pseudomonadota-->nzgw537_Pseudomonadota	78.765	21.235	no	no		nzgw520_Pseudomonadota	nzgw520	Pseudomonadota	nzgw537_Pseudomonadota	nzgw537	Pseudomonadota
nzgw143_Bacteroidota_02326	NODE_208_length_66613_cov_3.970493_27	nzgw118_Bacteroidota_00811	NODE_514_length_65100_cov_5.295834_2	nzgw118_Bacteroidota-->nzgw143_Bacteroidota	78.748	21.252	no	no		nzgw118_Bacteroidota	nzgw118	Bacteroidota	nzgw143_Bacteroidota	nzgw143	Bacteroidota
nzgw90_Actinomycetota_03005	NODE_3994_length_18803_cov_4.678728_12	nzgw105_Actinomycetota_00317	NODE_917_length_23195_cov_2.904091_11	nzgw90_Actinomycetota-->nzgw105_Actinomycetota	78.73	21.27	no	no		nzgw90_Actinomycetota	nzgw90	Actinomycetota	nzgw105_Actinomycetota	nzgw105	Actinomycetota
nzgw576_Pseudomonadota_00669	NODE_993_length_20752_cov_18.334254_15	nzgw577_Pseudomonadota_01283	NODE_17_length_237604_cov_23.936248_198	nzgw576_Pseudomonadota-->nzgw577_Pseudomonadota	78.729	21.271	no	no		nzgw576_Pseudomonadota	nzgw576	Pseudomonadota	nzgw577_Pseudomonadota	nzgw577	Pseudomonadota
nzgw529_Pseudomonadota_02012	NODE_53350_length_4236_cov_7.205103_5	nzgw77_Acidobacteriota_02763	NODE_9777_length_10666_cov_11.148601_6	nzgw529_Pseudomonadota-->nzgw77_Acidobacteriota(66.67%)	78.698	21.302	no	no		nzgw529_Pseudomonadota	nzgw529	Pseudomonadota	nzgw77_Acidobacteriota	nzgw77	Acidobacteriota
nzgw576_Pseudomonadota_01393	NODE_7897_length_7759_cov_16.682770_3	nzgw577_Pseudomonadota_02124	NODE_43_length_144066_cov_22.925263_121	nzgw576_Pseudomonadota-->nzgw577_Pseudomonadota	78.689	21.311	no	no		nzgw576_Pseudomonadota	nzgw576	Pseudomonadota	nzgw577_Pseudomonadota	nzgw577	Pseudomonadota
nzgw587_Pseudomonadota_00484	NODE_9_length_511366_cov_5.704903_481	nzgw585_Pseudomonadota_01438	NODE_488_length_32507_cov_3.740104_25	nzgw587_Pseudomonadota-->nzgw585_Pseudomonadota	78.671	21.329	no	no		nzgw587_Pseudomonadota	nzgw587	Pseudomonadota	nzgw585_Pseudomonadota	nzgw585	Pseudomonadota
nzgw582_Pseudomonadota_00884	NODE_73_length_79066_cov_4.391386_67	nzgw577_Pseudomonadota_00976	NODE_13_length_288101_cov_24.934603_161	nzgw577_Pseudomonadota-->nzgw582_Pseudomonadota	78.643	21.357	no	no		nzgw577_Pseudomonadota	nzgw577	Pseudomonadota	nzgw582_Pseudomonadota	nzgw582	Pseudomonadota
nzgw576_Pseudomonadota_01803	NODE_20390_length_5027_cov_21.944150_3	nzgw577_Pseudomonadota_01916	NODE_35_length_158625_cov_23.357373_61	nzgw576_Pseudomonadota-->nzgw577_Pseudomonadota	78.633	21.367	no	no		nzgw576_Pseudomonadota	nzgw576	Pseudomonadota	nzgw577_Pseudomonadota	nzgw577	Pseudomonadota
nzgw115_Bacteroidota_01793	NODE_23_length_363485_cov_10.024281_312	nzgw155_Bacteroidota_00003	NODE_9350_length_13860_cov_5.723561_3	nzgw115_Bacteroidota-->nzgw155_Bacteroidota	78.628	21.372	no	no		nzgw115_Bacteroidota	nzgw115	Bacteroidota	nzgw155_Bacteroidota	nzgw155	Bacteroidota
nzgw69_Acidobacteriota_00374	NODE_1103_length_43999_cov_4.478554_27	nzgw77_Acidobacteriota_01952	NODE_5498_length_15391_cov_11.485462_2	nzgw69_Acidobacteriota-->nzgw77_Acidobacteriota	78.628	21.372	no	no		nzgw69_Acidobacteriota	nzgw69	Acidobacteriota	nzgw77_Acidobacteriota	nzgw77	Acidobacteriota
nzgw14_Thermoproteota_00761	NODE_652_length_22632_cov_21.947048_5	nzgw15_Thermoproteota_01676	NODE_19349_length_5147_cov_19.549343_4	nzgw15_Thermoproteota-->nzgw14_Thermoproteota	78.618	21.382	no	no		nzgw15_Thermoproteota	nzgw15	Thermoproteota	nzgw14_Thermoproteota	nzgw14	Thermoproteota
nzgw249_Myxococcota_02861	NODE_18038_length_8949_cov_2.202311_6	nzgw260_Myxococcota_01157	NODE_54_length_162942_cov_5.596121_103	nzgw249_Myxococcota-->nzgw260_Myxococcota	78.601	21.399	no	no		nzgw249_Myxococcota	nzgw249	Myxococcota	nzgw260_Myxococcota	nzgw260	Myxococcota
nzgw567_Pseudomonadota_03215	NODE_9094_length_7607_cov_8.502672_7	nzgw585_Pseudomonadota_02727	NODE_942_length_21135_cov_3.315694_8	nzgw585_Pseudomonadota-->nzgw567_Pseudomonadota	78.595	21.405	no	no		nzgw585_Pseudomonadota	nzgw585	Pseudomonadota	nzgw567_Pseudomonadota	nzgw567	Pseudomonadota
nzgw583_Pseudomonadota_00867	NODE_116_length_64037_cov_6.460041_49	nzgw566_Pseudomonadota_03245	NODE_408_length_43011_cov_13.269503_17	nzgw583_Pseudomonadota-->nzgw566_Pseudomonadota	78.587	21.413	no	no		nzgw583_Pseudomonadota	nzgw583	Pseudomonadota	nzgw566_Pseudomonadota	nzgw566	Pseudomonadota
nzgw130_Bacteroidota_02110	NODE_349_length_53574_cov_8.893720_43	nzgw127_Bacteroidota_00618	NODE_26368_length_7931_cov_2.322407_4	nzgw130_Bacteroidota-->nzgw127_Bacteroidota	78.582	21.418	no	no		nzgw130_Bacteroidota	nzgw130	Bacteroidota	nzgw127_Bacteroidota	nzgw127	Bacteroidota
nzgw380_Patescibacteria_00443	NODE_1563_length_22459_cov_4.172710_24	nzgw32_Micrarchaeota_00507	NODE_11464_length_9679_cov_2.561415_7	nzgw380_Patescibacteria-->nzgw32_Micrarchaeota	78.571	21.429	no	no		nzgw380_Patescibacteria	nzgw380	Patescibacteria	nzgw32_Micrarchaeota	nzgw32	Micrarchaeota
nzgw563_Pseudomonadota_02527	NODE_5617_length_12622_cov_7.754820_4	nzgw566_Pseudomonadota_01299	NODE_18_length_252425_cov_12.149883_183	nzgw563_Pseudomonadota-->nzgw566_Pseudomonadota	78.543	21.457	no	no		nzgw563_Pseudomonadota	nzgw563	Pseudomonadota	nzgw566_Pseudomonadota	nzgw566	Pseudomonadota
nzgw576_Pseudomonadota_00966	NODE_2546_length_13270_cov_17.677846_13	nzgw577_Pseudomonadota_00100	NODE_2_length_538321_cov_23.261856_99	nzgw576_Pseudomonadota-->nzgw577_Pseudomonadota	78.537	21.463	no	no		nzgw576_Pseudomonadota	nzgw576	Pseudomonadota	nzgw577_Pseudomonadota	nzgw577	Pseudomonadota
nzgw95_Actinomycetota_01672	NODE_82_length_92033_cov_7.243918_8	nzgw105_Actinomycetota_00270	NODE_849_length_24394_cov_2.575083_21	nzgw95_Actinomycetota-->nzgw105_Actinomycetota	78.506	21.494	no	no		nzgw95_Actinomycetota	nzgw95	Actinomycetota	nzgw105_Actinomycetota	nzgw105	Actinomycetota
nzgw550_Pseudomonadota_02565	NODE_24_length_268484_cov_8.349310_154	nzgw567_Pseudomonadota_01828	NODE_1794_length_18434_cov_8.043412_10	nzgw550_Pseudomonadota-->nzgw567_Pseudomonadota	78.504	21.496	no	no		nzgw550_Pseudomonadota	nzgw550	Pseudomonadota	nzgw567_Pseudomonadota	nzgw567	Pseudomonadota
nzgw550_Pseudomonadota_02109	NODE_15_length_400073_cov_8.940675_341	nzgw589_Pseudomonadota_01369	NODE_1371_length_21972_cov_3.093726_10	nzgw550_Pseudomonadota-->nzgw589_Pseudomonadota	78.465	21.535	no	no		nzgw550_Pseudomonadota	nzgw550	Pseudomonadota	nzgw589_Pseudomonadota	nzgw589	Pseudomonadota
nzgw550_Pseudomonadota_03336	NODE_662_length_45686_cov_9.168836_33	nzgw587_Pseudomonadota_02051	NODE_36_length_216005_cov_5.843055_177	nzgw550_Pseudomonadota-->nzgw587_Pseudomonadota	78.464	21.536	no	no		nzgw550_Pseudomonadota	nzgw550	Pseudomonadota	nzgw587_Pseudomonadota	nzgw587	Pseudomonadota
nzgw276_Nitrospirota_01034	NODE_1053_length_17184_cov_5.572525_4	nzgw567_Pseudomonadota_00513	NODE_300_length_50444_cov_7.727381_50	nzgw276_Nitrospirota-->nzgw567_Pseudomonadota	78.462	21.538	no	no		nzgw276_Nitrospirota	nzgw276	Nitrospirota	nzgw567_Pseudomonadota	nzgw567	Pseudomonadota
nzgw554_Pseudomonadota_01444	NODE_1585_length_11874_cov_2.776993_3	nzgw566_Pseudomonadota_02150	NODE_71_length_136668_cov_11.637832_58	nzgw554_Pseudomonadota-->nzgw566_Pseudomonadota	78.455	21.545	no	no		nzgw554_Pseudomonadota	nzgw554	Pseudomonadota	nzgw566_Pseudomonadota	nzgw566	Pseudomonadota
nzgw251_Myxococcota_00598	NODE_1388_length_35136_cov_3.372954_9	nzgw248_Myxococcota_01338	NODE_335_length_55137_cov_4.934074_50	nzgw248_Myxococcota-->nzgw251_Myxococcota	78.445	21.555	no	no		nzgw248_Myxococcota	nzgw248	Myxococcota	nzgw251_Myxococcota	nzgw251	Myxococcota
nzgw105_Actinomycetota_02626	NODE_6961_length_6240_cov_2.177317_5	nzgw87_Actinomycetota_00589	NODE_9616_length_9565_cov_2.460928_13	nzgw87_Actinomycetota-->nzgw105_Actinomycetota	78.438	21.562	no	no		nzgw87_Actinomycetota	nzgw87	Actinomycetota	nzgw105_Actinomycetota	nzgw105	Actinomycetota
nzgw582_Pseudomonadota_00342	NODE_31_length_117747_cov_4.591026_121	nzgw542_Pseudomonadota_01055	NODE_23571_length_6515_cov_2.792305_5	nzgw542_Pseudomonadota-->nzgw582_Pseudomonadota	78.437	21.563	no	no		nzgw542_Pseudomonadota	nzgw542	Pseudomonadota	nzgw582_Pseudomonadota	nzgw582	Pseudomonadota
nzgw523_Pseudomonadota_01964	NODE_193042_length_2521_cov_2.814583_2	nzgw585_Pseudomonadota_00913	NODE_313_length_41789_cov_3.380940_9	nzgw585_Pseudomonadota-->nzgw523_Pseudomonadota	78.437	21.563	no	no		nzgw585_Pseudomonadota	nzgw585	Pseudomonadota	nzgw523_Pseudomonadota	nzgw523	Pseudomonadota
nzgw585_Pseudomonadota_00096	NODE_134_length_73519_cov_3.236982_12	nzgw615_Verrucomicrobiota_01835	NODE_25366_length_4508_cov_3.205152_3	nzgw585_Pseudomonadota-->nzgw615_Verrucomicrobiota	78.428	21.572	no	no		nzgw585_Pseudomonadota	nzgw585	Pseudomonadota	nzgw615_Verrucomicrobiota	nzgw615	Verrucomicrobiota
nzgw561_Pseudomonadota_00022	NODE_80_length_130072_cov_4.557402_22	nzgw566_Pseudomonadota_01033	NODE_13_length_308186_cov_12.953231_229	nzgw566_Pseudomonadota-->nzgw561_Pseudomonadota	78.406	21.594	no	no		nzgw566_Pseudomonadota	nzgw566	Pseudomonadota	nzgw561_Pseudomonadota	nzgw561	Pseudomonadota
nzgw559_Pseudomonadota_01762	NODE_1773_length_27884_cov_6.804056_3	nzgw590_Pseudomonadota_00725	NODE_3714_length_15382_cov_3.724068_4	nzgw559_Pseudomonadota-->nzgw590_Pseudomonadota	78.405	21.595	no	no		nzgw559_Pseudomonadota	nzgw559	Pseudomonadota	nzgw590_Pseudomonadota	nzgw590	Pseudomonadota
nzgw243_Methylomirabilota_04405	NODE_1156_length_11700_cov_20.353657_4	nzgw248_Myxococcota_02370	NODE_682_length_33606_cov_4.767806_36	nzgw243_Methylomirabilota-->nzgw248_Myxococcota	78.393	21.607	no	no		nzgw243_Methylomirabilota	nzgw243	Methylomirabilota	nzgw248_Myxococcota	nzgw248	Myxococcota
nzgw117_Bacteroidota_00430	NODE_10335_length_11232_cov_2.688687_3	nzgw128_Bacteroidota_00757	NODE_8352_length_14710_cov_2.895949_6	nzgw128_Bacteroidota-->nzgw117_Bacteroidota	78.392	21.608	no	no		nzgw128_Bacteroidota	nzgw128	Bacteroidota	nzgw117_Bacteroidota	nzgw117	Bacteroidota
nzgw309_Omnitrophota_00776	NODE_12573_length_9081_cov_3.570201_7	nzgw314_Omnitrophota_01444	NODE_1311_length_33501_cov_4.123667_10	nzgw309_Omnitrophota-->nzgw314_Omnitrophota	78.388	21.612	no	no		nzgw309_Omnitrophota	nzgw309	Omnitrophota	nzgw314_Omnitrophota	nzgw314	Omnitrophota
nzgw581_Pseudomonadota_00502	NODE_9_length_300925_cov_8.432631_71	nzgw587_Pseudomonadota_00495	NODE_9_length_511366_cov_5.704903_492	nzgw581_Pseudomonadota-->nzgw587_Pseudomonadota	78.378	21.622	no	no		nzgw581_Pseudomonadota	nzgw581	Pseudomonadota	nzgw587_Pseudomonadota	nzgw587	Pseudomonadota
nzgw550_Pseudomonadota_01491	NODE_8_length_546012_cov_9.305938_181	nzgw589_Pseudomonadota_04736	NODE_12581_length_5648_cov_2.868102_4	nzgw550_Pseudomonadota-->nzgw589_Pseudomonadota	78.365	21.635	no	no		nzgw550_Pseudomonadota	nzgw550	Pseudomonadota	nzgw589_Pseudomonadota	nzgw589	Pseudomonadota
nzgw91_Actinomycetota_01859	NODE_160_length_103475_cov_7.117131_31	nzgw105_Actinomycetota_01700	NODE_2927_length_10609_cov_2.539950_2	nzgw91_Actinomycetota-->nzgw105_Actinomycetota	78.365	21.635	no	no		nzgw91_Actinomycetota	nzgw91	Actinomycetota	nzgw105_Actinomycetota	nzgw105	Actinomycetota
nzgw96_Actinomycetota_01209	NODE_1678_length_33913_cov_3.654978_22	nzgw100_Actinomycetota_03103	NODE_56_length_118014_cov_22.570653_111	nzgw96_Actinomycetota-->nzgw100_Actinomycetota	78.361	21.639	no	no		nzgw96_Actinomycetota	nzgw96	Actinomycetota	nzgw100_Actinomycetota	nzgw100	Actinomycetota
nzgw561_Pseudomonadota_01422	NODE_548_length_41315_cov_3.984075_16	nzgw566_Pseudomonadota_02345	NODE_95_length_112684_cov_11.919672_10	nzgw561_Pseudomonadota-->nzgw566_Pseudomonadota	78.354	21.646	no	no		nzgw561_Pseudomonadota	nzgw561	Pseudomonadota	nzgw566_Pseudomonadota	nzgw566	Pseudomonadota
nzgw537_Pseudomonadota_01598	NODE_155_length_79728_cov_12.822377_64	nzgw585_Pseudomonadota_00167	NODE_164_length_65371_cov_3.870330_14	nzgw537_Pseudomonadota-->nzgw585_Pseudomonadota	78.338	21.662	no	no		nzgw537_Pseudomonadota	nzgw537	Pseudomonadota	nzgw585_Pseudomonadota	nzgw585	Pseudomonadota
nzgw140_Bacteroidota_02764	NODE_66498_length_2309_cov_2.552102_2	nzgw149_Bacteroidota_03319	NODE_200_length_75634_cov_4.084264_28	nzgw140_Bacteroidota-->nzgw149_Bacteroidota	78.328	21.672	no	no		nzgw140_Bacteroidota	nzgw140	Bacteroidota	nzgw149_Bacteroidota	nzgw149	Bacteroidota
nzgw178_Desulfobacterota_B_01052	NODE_2403_length_13643_cov_6.992087_14	nzgw238_Methylomirabilota_00183	NODE_1078_length_25973_cov_5.548584_17	nzgw178_Desulfobacterota_B-->nzgw238_Methylomirabilota	78.295	21.705	no	no		nzgw178_Desulfobacterota_B	nzgw178	Desulfobacterota_B	nzgw238_Methylomirabilota	nzgw238	Methylomirabilota
nzgw220_Fibrobacterota_00226	NODE_10873_length_9826_cov_2.525605_10	nzgw585_Pseudomonadota_00638	NODE_250_length_49351_cov_3.358440_24	nzgw220_Fibrobacterota-->nzgw585_Pseudomonadota	78.295	21.705	no	no		nzgw220_Fibrobacterota	nzgw220	Fibrobacterota	nzgw585_Pseudomonadota	nzgw585	Pseudomonadota
nzgw550_Pseudomonadota_02746	NODE_27_length_253308_cov_9.417739_85	nzgw585_Pseudomonadota_00392	NODE_182_length_61241_cov_3.153550_29	nzgw550_Pseudomonadota-->nzgw585_Pseudomonadota	78.279	21.721	no	no		nzgw550_Pseudomonadota	nzgw550	Pseudomonadota	nzgw585_Pseudomonadota	nzgw585	Pseudomonadota
nzgw68_Acidobacteriota_01123	NODE_33277_length_6969_cov_2.662675_5	nzgw260_Myxococcota_02614	NODE_194_length_77592_cov_5.782757_26	nzgw68_Acidobacteriota-->nzgw260_Myxococcota	78.276	21.724	no	no		nzgw68_Acidobacteriota	nzgw68	Acidobacteriota	nzgw260_Myxococcota	nzgw260	Myxococcota
nzgw582_Pseudomonadota_01956	NODE_357_length_33573_cov_4.081520_14	nzgw577_Pseudomonadota_02080	NODE_43_length_144066_cov_22.925263_77	nzgw577_Pseudomonadota-->nzgw582_Pseudomonadota	78.238	21.762	no	no		nzgw577_Pseudomonadota	nzgw577	Pseudomonadota	nzgw582_Pseudomonadota	nzgw582	Pseudomonadota
nzgw125_Bacteroidota_01418	NODE_1752_length_18674_cov_3.102140_9	nzgw132_Bacteroidota_01957	NODE_22889_length_8533_cov_3.939610_11	nzgw125_Bacteroidota-->nzgw132_Bacteroidota	78.232	21.768	no	no		nzgw125_Bacteroidota	nzgw125	Bacteroidota	nzgw132_Bacteroidota	nzgw132	Bacteroidota
nzgw96_Actinomycetota_03886	NODE_6012_length_14629_cov_3.843879_9	nzgw100_Actinomycetota_02652	NODE_32_length_208555_cov_23.235561_2	nzgw100_Actinomycetota-->nzgw96_Actinomycetota	78.231	21.769	no	no		nzgw100_Actinomycetota	nzgw100	Actinomycetota	nzgw96_Actinomycetota	nzgw96	Actinomycetota
nzgw582_Pseudomonadota_00057	NODE_25_length_129393_cov_4.653127_58	nzgw585_Pseudomonadota_02201	NODE_683_length_25911_cov_3.333734_9	nzgw585_Pseudomonadota-->nzgw582_Pseudomonadota	78.224	21.776	no	no		nzgw585_Pseudomonadota	nzgw585	Pseudomonadota	nzgw582_Pseudomonadota	nzgw582	Pseudomonadota
nzgw582_Pseudomonadota_02239	NODE_446_length_29478_cov_4.239602_26	nzgw577_Pseudomonadota_00964	NODE_13_length_288101_cov_24.934603_149	nzgw577_Pseudomonadota-->nzgw582_Pseudomonadota	78.223	21.777	no	no		nzgw577_Pseudomonadota	nzgw577	Pseudomonadota	nzgw582_Pseudomonadota	nzgw582	Pseudomonadota
nzgw566_Pseudomonadota_02759	NODE_165_length_76202_cov_12.287523_56	nzgw268_Nitrospirota_00211	NODE_11476_length_8603_cov_2.389059_7	nzgw566_Pseudomonadota-->nzgw268_Nitrospirota	78.218	21.782	no	no		nzgw566_Pseudomonadota	nzgw566	Pseudomonadota	nzgw268_Nitrospirota	nzgw268	Nitrospirota
nzgw267_Nitrospinota_00586	NODE_532_length_66602_cov_4.325883_23	nzgw563_Pseudomonadota_01624	NODE_330_length_54891_cov_6.773507_27	nzgw267_Nitrospinota-->nzgw563_Pseudomonadota	78.2	21.8	no	no		nzgw267_Nitrospinota	nzgw267	Nitrospinota	nzgw563_Pseudomonadota	nzgw563	Pseudomonadota
nzgw383_Patescibacteria_00246	NODE_368_length_83505_cov_4.125216_67	nzgw42_Nanoarchaeota_00990	NODE_303346_length_2286_cov_3.167206_2	nzgw383_Patescibacteria-->nzgw42_Nanoarchaeota	78.2	21.8	no	no		nzgw383_Patescibacteria	nzgw383	Patescibacteria	nzgw42_Nanoarchaeota	nzgw42	Nanoarchaeota
nzgw563_Pseudomonadota_02214	NODE_1290_length_28082_cov_6.551840_24	nzgw587_Pseudomonadota_01508	NODE_22_length_310143_cov_5.794579_178	nzgw563_Pseudomonadota-->nzgw587_Pseudomonadota	78.172	21.828	no	no		nzgw563_Pseudomonadota	nzgw563	Pseudomonadota	nzgw587_Pseudomonadota	nzgw587	Pseudomonadota
nzgw591_Pseudomonadota_00904	NODE_1253_length_15790_cov_4.275065_13	nzgw77_Acidobacteriota_03024	NODE_11805_length_9504_cov_9.814771_7	nzgw591_Pseudomonadota-->nzgw77_Acidobacteriota	78.165	21.835	no	no		nzgw591_Pseudomonadota	nzgw591	Pseudomonadota	nzgw77_Acidobacteriota	nzgw77	Acidobacteriota
nzgw551_Pseudomonadota_00940	NODE_10422_length_4957_cov_2.311828_4	nzgw561_Pseudomonadota_01169	NODE_376_length_51228_cov_4.248811_8	nzgw551_Pseudomonadota-->nzgw561_Pseudomonadota	78.151	21.849	no	no		nzgw551_Pseudomonadota	nzgw551	Pseudomonadota	nzgw561_Pseudomonadota	nzgw561	Pseudomonadota
nzgw119_Bacteroidota_02244	NODE_1699_length_19512_cov_3.951266_4	nzgw150_Bacteroidota_01314	NODE_71_length_144360_cov_7.601460_101	nzgw150_Bacteroidota-->nzgw119_Bacteroidota	78.142	21.858	no	no		nzgw150_Bacteroidota	nzgw150	Bacteroidota	nzgw119_Bacteroidota	nzgw119	Bacteroidota
nzgw563_Pseudomonadota_01737	NODE_417_length_48844_cov_6.592492_37	nzgw560_Pseudomonadota_01989	NODE_1949_length_23632_cov_4.855557_7	nzgw563_Pseudomonadota-->nzgw560_Pseudomonadota	78.135	21.865	no	no		nzgw563_Pseudomonadota	nzgw563	Pseudomonadota	nzgw560_Pseudomonadota	nzgw560	Pseudomonadota
nzgw560_Pseudomonadota_02114	NODE_3240_length_16870_cov_5.822736_4	nzgw585_Pseudomonadota_02786	NODE_994_length_20595_cov_3.174661_16	nzgw560_Pseudomonadota-->nzgw585_Pseudomonadota	78.13	21.87	no	no		nzgw560_Pseudomonadota	nzgw560	Pseudomonadota	nzgw585_Pseudomonadota	nzgw585	Pseudomonadota
nzgw566_Pseudomonadota_02126	NODE_71_length_136668_cov_11.637832_34	nzgw528_Pseudomonadota_01286	NODE_4532_length_14184_cov_3.933727_7	nzgw566_Pseudomonadota-->nzgw528_Pseudomonadota	78.125	21.875	no	no		nzgw566_Pseudomonadota	nzgw566	Pseudomonadota	nzgw528_Pseudomonadota	nzgw528	Pseudomonadota
nzgw551_Pseudomonadota_00189	NODE_3397_length_9637_cov_2.270807_18	nzgw566_Pseudomonadota_00964	NODE_13_length_308186_cov_12.953231_160	nzgw566_Pseudomonadota-->nzgw551_Pseudomonadota	78.125	21.875	no	no		nzgw566_Pseudomonadota	nzgw566	Pseudomonadota	nzgw551_Pseudomonadota	nzgw551	Pseudomonadota
nzgw129_Bacteroidota_02136	NODE_706_length_21522_cov_4.195178_11	nzgw116_Bacteroidota_00202	NODE_88_length_95542_cov_5.687081_51	nzgw129_Bacteroidota-->nzgw116_Bacteroidota	78.117	21.883	no	no		nzgw129_Bacteroidota	nzgw129	Bacteroidota	nzgw116_Bacteroidota	nzgw116	Bacteroidota
nzgw95_Actinomycetota_04451	NODE_381_length_33931_cov_7.699645_4	nzgw107_Actinomycetota_00516	NODE_797_length_29666_cov_7.866238_19	nzgw107_Actinomycetota-->nzgw95_Actinomycetota	78.107	21.893	no	no		nzgw107_Actinomycetota	nzgw107	Actinomycetota	nzgw95_Actinomycetota	nzgw95	Actinomycetota
nzgw12_Thermoproteota_02233	NODE_31975_length_2242_cov_24.932579_1	nzgw16_Thermoproteota_00225	NODE_416_length_40103_cov_5.549972_14	nzgw12_Thermoproteota-->nzgw16_Thermoproteota	78.09	21.91	no	no		nzgw12_Thermoproteota	nzgw12	Thermoproteota	nzgw16_Thermoproteota	nzgw16	Thermoproteota
nzgw558_Pseudomonadota_01496	NODE_49926_length_4431_cov_2.045012_4	nzgw577_Pseudomonadota_02345	NODE_59_length_123754_cov_22.364603_83	nzgw558_Pseudomonadota-->nzgw577_Pseudomonadota	78.078	21.922	no	no		nzgw558_Pseudomonadota	nzgw558	Pseudomonadota	nzgw577_Pseudomonadota	nzgw577	Pseudomonadota
nzgw581_Pseudomonadota_01565	NODE_23_length_138440_cov_9.278248_116	nzgw576_Pseudomonadota_00246	NODE_373_length_34407_cov_19.312664_4	nzgw581_Pseudomonadota-->nzgw576_Pseudomonadota	78.07	21.93	no	no		nzgw581_Pseudomonadota	nzgw581	Pseudomonadota	nzgw576_Pseudomonadota	nzgw576	Pseudomonadota
nzgw567_Pseudomonadota_00074	NODE_124_length_93777_cov_7.009204_76	nzgw530_Pseudomonadota_00373	NODE_2262_length_15923_cov_2.781357_8	nzgw530_Pseudomonadota-->nzgw567_Pseudomonadota	78.067	21.933	no	no		nzgw530_Pseudomonadota	nzgw530	Pseudomonadota	nzgw567_Pseudomonadota	nzgw567	Pseudomonadota
nzgw91_Actinomycetota_03637	NODE_2973_length_17705_cov_6.659861_18	nzgw105_Actinomycetota_01698	NODE_2924_length_10612_cov_2.505767_11	nzgw105_Actinomycetota-->nzgw91_Actinomycetota	78.056	21.944	no	no		nzgw105_Actinomycetota	nzgw105	Actinomycetota	nzgw91_Actinomycetota	nzgw91	Actinomycetota
nzgw96_Actinomycetota_06071	NODE_38169_length_4878_cov_3.170696_3	nzgw105_Actinomycetota_00132	NODE_426_length_39402_cov_2.565337_35	nzgw96_Actinomycetota-->nzgw105_Actinomycetota	78.054	21.946	no	no		nzgw96_Actinomycetota	nzgw96	Actinomycetota	nzgw105_Actinomycetota	nzgw105	Actinomycetota
nzgw116_Bacteroidota_02753	NODE_4810_length_15312_cov_6.095715_1	nzgw129_Bacteroidota_00600	NODE_14_length_140172_cov_3.991496_74	nzgw129_Bacteroidota-->nzgw116_Bacteroidota	78.036	21.964	no	no		nzgw129_Bacteroidota	nzgw129	Bacteroidota	nzgw116_Bacteroidota	nzgw116	Bacteroidota
nzgw117_Bacteroidota_00907	NODE_24723_length_7829_cov_2.635444_4	nzgw128_Bacteroidota_01040	NODE_11205_length_12544_cov_2.400950_7	nzgw117_Bacteroidota-->nzgw128_Bacteroidota	78.014	21.986	no	no		nzgw117_Bacteroidota	nzgw117	Bacteroidota	nzgw128_Bacteroidota	nzgw128	Bacteroidota
nzgw562_Pseudomonadota_01704	NODE_12_length_309227_cov_14.386981_172	nzgw274_Nitrospirota_01992	NODE_2349_length_11627_cov_50.043456_7	nzgw562_Pseudomonadota-->nzgw274_Nitrospirota(66.67%)	78.002	21.998	no	no		nzgw562_Pseudomonadota	nzgw562	Pseudomonadota	nzgw274_Nitrospirota	nzgw274	Nitrospirota
nzgw607_Verrucomicrobiota_01781	NODE_62_length_147375_cov_5.605084_35	nzgw599_Spirochaetota_01125	NODE_34469_length_6835_cov_3.691987_7	nzgw599_Spirochaetota-->nzgw607_Verrucomicrobiota	77.998	22.002	no	no		nzgw599_Spirochaetota	nzgw599	Spirochaetota	nzgw607_Verrucomicrobiota	nzgw607	Verrucomicrobiota
nzgw215_Elusimicrobiota_00129	NODE_29_length_173061_cov_5.325992_129	nzgw560_Pseudomonadota_00268	NODE_221_length_83125_cov_4.543480_43	nzgw560_Pseudomonadota-->nzgw215_Elusimicrobiota	77.981	22.019	no	no		nzgw560_Pseudomonadota	nzgw560	Pseudomonadota	nzgw215_Elusimicrobiota	nzgw215	Elusimicrobiota
nzgw69_Acidobacteriota_00588	NODE_1696_length_35074_cov_4.358596_18	nzgw238_Methylomirabilota_01148	NODE_3890_length_11670_cov_5.605334_13	nzgw69_Acidobacteriota-->nzgw238_Methylomirabilota	77.959	22.041	no	no		nzgw69_Acidobacteriota	nzgw69	Acidobacteriota	nzgw238_Methylomirabilota	nzgw238	Methylomirabilota
nzgw582_Pseudomonadota_02447	NODE_668_length_22229_cov_4.890673_16	nzgw577_Pseudomonadota_01935	NODE_35_length_158625_cov_23.357373_80	nzgw577_Pseudomonadota-->nzgw582_Pseudomonadota	77.956	22.044	no	no		nzgw577_Pseudomonadota	nzgw577	Pseudomonadota	nzgw582_Pseudomonadota	nzgw582	Pseudomonadota
nzgw98_Actinomycetota_06067	NODE_14785_length_5820_cov_6.102825_2	nzgw91_Actinomycetota_00556	NODE_41_length_195638_cov_6.960198_59	nzgw91_Actinomycetota-->nzgw98_Actinomycetota	77.931	22.069	no	no		nzgw91_Actinomycetota	nzgw91	Actinomycetota	nzgw98_Actinomycetota	nzgw98	Actinomycetota
nzgw577_Pseudomonadota_01226	NODE_17_length_237604_cov_23.936248_140	nzgw582_Pseudomonadota_00147	NODE_30_length_119329_cov_4.666054_38	nzgw577_Pseudomonadota-->nzgw582_Pseudomonadota	77.92	22.08	no	no		nzgw577_Pseudomonadota	nzgw577	Pseudomonadota	nzgw582_Pseudomonadota	nzgw582	Pseudomonadota
nzgw454_Patescibacteria_00190	NODE_132_length_57525_cov_4.484269_39	nzgw498_Patescibacteria_00453	NODE_1396_length_38987_cov_3.678459_47	nzgw454_Patescibacteria-->nzgw498_Patescibacteria	77.907	22.093	no	no		nzgw454_Patescibacteria	nzgw454	Patescibacteria	nzgw498_Patescibacteria	nzgw498	Patescibacteria
nzgw534_Pseudomonadota_01667	NODE_6502_length_12947_cov_3.865586_8	nzgw524_Pseudomonadota_02376	NODE_27650_length_3933_cov_7.626443_3	nzgw534_Pseudomonadota-->nzgw524_Pseudomonadota	77.892	22.108	no	no		nzgw534_Pseudomonadota	nzgw534	Pseudomonadota	nzgw524_Pseudomonadota	nzgw524	Pseudomonadota
nzgw118_Bacteroidota_01993	NODE_1514_length_30632_cov_5.007702_26	nzgw128_Bacteroidota_02852	NODE_67773_length_4630_cov_2.841872_3	nzgw118_Bacteroidota-->nzgw128_Bacteroidota	77.891	22.109	no	no		nzgw118_Bacteroidota	nzgw118	Bacteroidota	nzgw128_Bacteroidota	nzgw128	Bacteroidota
nzgw135_Bacteroidota_03252	NODE_1133_length_43420_cov_4.345643_35	nzgw153_Bacteroidota_00368	NODE_1131_length_30164_cov_3.346037_7	nzgw135_Bacteroidota-->nzgw153_Bacteroidota	77.876	22.124	no	no		nzgw135_Bacteroidota	nzgw135	Bacteroidota	nzgw153_Bacteroidota	nzgw153	Bacteroidota
nzgw560_Pseudomonadota_01641	NODE_983_length_37351_cov_4.136933_20	nzgw522_Pseudomonadota_01997	NODE_2603_length_19267_cov_5.631777_5	nzgw522_Pseudomonadota-->nzgw560_Pseudomonadota	77.871	22.129	no	no		nzgw522_Pseudomonadota	nzgw522	Pseudomonadota	nzgw560_Pseudomonadota	nzgw560	Pseudomonadota
nzgw152_Bacteroidota_00934	NODE_57030_length_5451_cov_1.910882_3	nzgw120_Bacteroidota_01886	NODE_10108_length_6785_cov_4.136255_4	nzgw120_Bacteroidota-->nzgw152_Bacteroidota	77.863	22.137	no	no		nzgw120_Bacteroidota	nzgw120	Bacteroidota	nzgw152_Bacteroidota	nzgw152	Bacteroidota
nzgw285_Omnitrophota_01718	NODE_157057_length_2134_cov_1.497268_3	nzgw332_Omnitrophota_01701	NODE_851_length_24371_cov_3.604000_12	nzgw332_Omnitrophota-->nzgw285_Omnitrophota	77.848	22.152	no	no		nzgw332_Omnitrophota	nzgw332	Omnitrophota	nzgw285_Omnitrophota	nzgw285	Omnitrophota
nzgw100_Actinomycetota_02391	NODE_18_length_282685_cov_22.893511_236	nzgw84_Actinomycetota_01595	NODE_175_length_96938_cov_12.500604_50	nzgw100_Actinomycetota-->nzgw84_Actinomycetota	77.844	22.156	no	no		nzgw100_Actinomycetota	nzgw100	Actinomycetota	nzgw84_Actinomycetota	nzgw84	Actinomycetota
nzgw528_Pseudomonadota_02635	NODE_91522_length_3219_cov_3.850872_1	nzgw585_Pseudomonadota_00105	NODE_134_length_73519_cov_3.236982_21	nzgw528_Pseudomonadota-->nzgw585_Pseudomonadota	77.844	22.156	no	no		nzgw528_Pseudomonadota	nzgw528	Pseudomonadota	nzgw585_Pseudomonadota	nzgw585	Pseudomonadota
nzgw591_Pseudomonadota_01856	NODE_8177_length_6243_cov_3.241424_5	nzgw253_Myxococcota_00187	NODE_669_length_39310_cov_2.613871_41	nzgw591_Pseudomonadota-->nzgw253_Myxococcota	77.831	22.169	no	no		nzgw591_Pseudomonadota	nzgw591	Pseudomonadota	nzgw253_Myxococcota	nzgw253	Myxococcota
nzgw150_Bacteroidota_00274	NODE_16_length_326556_cov_7.522652_273	nzgw29_Micrarchaeota_00443	NODE_786_length_31411_cov_3.408150_11	nzgw150_Bacteroidota-->nzgw29_Micrarchaeota	77.82	22.18	no	no		nzgw150_Bacteroidota	nzgw150	Bacteroidota	nzgw29_Micrarchaeota	nzgw29	Micrarchaeota
nzgw93_Actinomycetota_04107	NODE_51908_length_4290_cov_2.493644_3	nzgw90_Actinomycetota_02891	NODE_3261_length_21288_cov_4.539944_12	nzgw90_Actinomycetota-->nzgw93_Actinomycetota	77.82	22.18	no	no		nzgw90_Actinomycetota	nzgw90	Actinomycetota	nzgw93_Actinomycetota	nzgw93	Actinomycetota
nzgw99_Actinomycetota_04287	NODE_21087_length_6503_cov_2.844563_3	nzgw105_Actinomycetota_00259	NODE_849_length_24394_cov_2.575083_10	nzgw99_Actinomycetota-->nzgw105_Actinomycetota	77.798	22.202	no	no		nzgw99_Actinomycetota	nzgw99	Actinomycetota	nzgw105_Actinomycetota	nzgw105	Actinomycetota
nzgw549_Pseudomonadota_00016	NODE_66_length_164795_cov_4.969285_16	nzgw567_Pseudomonadota_02714	NODE_4581_length_10773_cov_6.673770_9	nzgw567_Pseudomonadota-->nzgw549_Pseudomonadota	77.796	22.204	no	no		nzgw567_Pseudomonadota	nzgw567	Pseudomonadota	nzgw549_Pseudomonadota	nzgw549	Pseudomonadota
nzgw119_Bacteroidota_02747	NODE_4101_length_11282_cov_3.991936_3	nzgw127_Bacteroidota_00491	NODE_23131_length_8487_cov_2.053311_6	nzgw127_Bacteroidota-->nzgw119_Bacteroidota	77.778	22.222	no	no		nzgw127_Bacteroidota	nzgw127	Bacteroidota	nzgw119_Bacteroidota	nzgw119	Bacteroidota
nzgw551_Pseudomonadota_00186	NODE_3397_length_9637_cov_2.270807_15	nzgw566_Pseudomonadota_00961	NODE_13_length_308186_cov_12.953231_157	nzgw551_Pseudomonadota-->nzgw566_Pseudomonadota	77.778	22.222	no	no		nzgw551_Pseudomonadota	nzgw551	Pseudomonadota	nzgw566_Pseudomonadota	nzgw566	Pseudomonadota
nzgw550_Pseudomonadota_02481	NODE_24_length_268484_cov_8.349310_70	nzgw566_Pseudomonadota_01602	NODE_23_length_230477_cov_12.547904_54	nzgw566_Pseudomonadota-->nzgw550_Pseudomonadota	77.778	22.222	no	no		nzgw566_Pseudomonadota	nzgw566	Pseudomonadota	nzgw550_Pseudomonadota	nzgw550	Pseudomonadota
nzgw583_Pseudomonadota_00866	NODE_116_length_64037_cov_6.460041_48	nzgw542_Pseudomonadota_00625	NODE_12865_length_8971_cov_2.782373_7	nzgw583_Pseudomonadota-->nzgw542_Pseudomonadota	77.778	22.222	no	no		nzgw583_Pseudomonadota	nzgw583	Pseudomonadota	nzgw542_Pseudomonadota	nzgw542	Pseudomonadota
nzgw560_Pseudomonadota_00268	NODE_221_length_83125_cov_4.543480_43	nzgw582_Pseudomonadota_02197	NODE_425_length_30146_cov_4.435870_9	nzgw560_Pseudomonadota-->nzgw582_Pseudomonadota	77.767	22.233	no	no		nzgw560_Pseudomonadota	nzgw560	Pseudomonadota	nzgw582_Pseudomonadota	nzgw582	Pseudomonadota
nzgw547_Pseudomonadota_00316	NODE_919_length_46480_cov_5.084644_30	nzgw585_Pseudomonadota_02447	NODE_770_length_23868_cov_3.305091_17	nzgw547_Pseudomonadota-->nzgw585_Pseudomonadota	77.763	22.237	no	no		nzgw547_Pseudomonadota	nzgw547	Pseudomonadota	nzgw585_Pseudomonadota	nzgw585	Pseudomonadota
nzgw91_Actinomycetota_00765	NODE_48_length_186599_cov_6.762841_96	nzgw85_Actinomycetota_00110	NODE_78_length_147340_cov_26.992053_111	nzgw85_Actinomycetota-->nzgw91_Actinomycetota	77.763	22.237	no	no		nzgw85_Actinomycetota	nzgw85	Actinomycetota	nzgw91_Actinomycetota	nzgw91	Actinomycetota
nzgw550_Pseudomonadota_00135	NODE_4_length_772523_cov_8.748621_134	nzgw567_Pseudomonadota_02063	NODE_2299_length_15856_cov_8.330346_8	nzgw550_Pseudomonadota-->nzgw567_Pseudomonadota	77.744	22.256	no	no		nzgw550_Pseudomonadota	nzgw550	Pseudomonadota	nzgw567_Pseudomonadota	nzgw567	Pseudomonadota
nzgw546_Pseudomonadota_00016	NODE_638_length_22892_cov_2.417549_17	nzgw591_Pseudomonadota_01784	NODE_7556_length_6479_cov_3.238597_1	nzgw591_Pseudomonadota-->nzgw546_Pseudomonadota	77.725	22.275	no	no		nzgw591_Pseudomonadota	nzgw591	Pseudomonadota	nzgw546_Pseudomonadota	nzgw546	Pseudomonadota
nzgw330_Omnitrophota_00622	NODE_1756_length_24169_cov_4.312791_6	nzgw292_Omnitrophota_00947	NODE_11889_length_9350_cov_4.100986_8	nzgw292_Omnitrophota-->nzgw330_Omnitrophota	77.724	22.276	no	no		nzgw292_Omnitrophota	nzgw292	Omnitrophota	nzgw330_Omnitrophota	nzgw330	Omnitrophota
nzgw98_Actinomycetota_05128	NODE_280_length_39845_cov_5.980767_24	nzgw90_Actinomycetota_02226	NODE_1872_length_29650_cov_4.640286_14	nzgw90_Actinomycetota-->nzgw98_Actinomycetota	77.719	22.281	no	no		nzgw90_Actinomycetota	nzgw90	Actinomycetota	nzgw98_Actinomycetota	nzgw98	Actinomycetota
nzgw566_Pseudomonadota_02402	NODE_95_length_112684_cov_11.919672_67	nzgw583_Pseudomonadota_02330	NODE_1514_length_12249_cov_5.936840_2	nzgw566_Pseudomonadota-->nzgw583_Pseudomonadota	77.709	22.291	no	no		nzgw566_Pseudomonadota	nzgw566	Pseudomonadota	nzgw583_Pseudomonadota	nzgw583	Pseudomonadota
nzgw125_Bacteroidota_02398	NODE_7398_length_8399_cov_2.961464_6	nzgw129_Bacteroidota_02141	NODE_706_length_21522_cov_4.195178_16	nzgw125_Bacteroidota-->nzgw129_Bacteroidota	77.694	22.306	no	no		nzgw125_Bacteroidota	nzgw125	Bacteroidota	nzgw129_Bacteroidota	nzgw129	Bacteroidota
nzgw528_Pseudomonadota_01425	NODE_5361_length_12939_cov_3.782025_11	nzgw522_Pseudomonadota_01456	NODE_1487_length_28560_cov_5.751046_6	nzgw522_Pseudomonadota-->nzgw528_Pseudomonadota	77.685	22.315	no	no		nzgw522_Pseudomonadota	nzgw522	Pseudomonadota	nzgw528_Pseudomonadota	nzgw528	Pseudomonadota
nzgw96_Actinomycetota_03834	NODE_5642_length_15177_cov_4.182984_8	nzgw84_Actinomycetota_03476	NODE_2004_length_23123_cov_12.545257_16	nzgw96_Actinomycetota-->nzgw84_Actinomycetota	77.681	22.319	no	no		nzgw96_Actinomycetota	nzgw96	Actinomycetota	nzgw84_Actinomycetota	nzgw84	Actinomycetota
nzgw149_Bacteroidota_01535	NODE_81_length_129750_cov_4.249234_8	nzgw130_Bacteroidota_02431	NODE_826_length_29712_cov_8.311649_4	nzgw130_Bacteroidota-->nzgw149_Bacteroidota	77.676	22.324	no	no		nzgw130_Bacteroidota	nzgw130	Bacteroidota	nzgw149_Bacteroidota	nzgw149	Bacteroidota
nzgw238_Methylomirabilota_01007	NODE_3090_length_13444_cov_5.233356_7	nzgw77_Acidobacteriota_02564	NODE_8517_length_11622_cov_10.679767_11	nzgw238_Methylomirabilota-->nzgw77_Acidobacteriota	77.67	22.33	no	no		nzgw238_Methylomirabilota	nzgw238	Methylomirabilota	nzgw77_Acidobacteriota	nzgw77	Acidobacteriota
nzgw122_Bacteroidota_01285	NODE_1199_length_33079_cov_4.862249_13	nzgw144_Bacteroidota_01997	NODE_973_length_18096_cov_7.389263_14	nzgw144_Bacteroidota-->nzgw122_Bacteroidota	77.663	22.337	no	no		nzgw144_Bacteroidota	nzgw144	Bacteroidota	nzgw122_Bacteroidota	nzgw122	Bacteroidota
nzgw101_Actinomycetota_01078	NODE_1011_length_26101_cov_5.586066_15	nzgw91_Actinomycetota_00227	NODE_21_length_311748_cov_7.033280_226	nzgw91_Actinomycetota-->nzgw101_Actinomycetota	77.637	22.363	no	no		nzgw91_Actinomycetota	nzgw91	Actinomycetota	nzgw101_Actinomycetota	nzgw101	Actinomycetota
nzgw69_Acidobacteriota_01565	NODE_4048_length_21539_cov_4.514520_9	nzgw77_Acidobacteriota_02564	NODE_8517_length_11622_cov_10.679767_11	nzgw69_Acidobacteriota-->nzgw77_Acidobacteriota	77.632	22.368	no	no		nzgw69_Acidobacteriota	nzgw69	Acidobacteriota	nzgw77_Acidobacteriota	nzgw77	Acidobacteriota
nzgw90_Actinomycetota_03143	NODE_4856_length_16614_cov_3.959074_14	nzgw91_Actinomycetota_01476	NODE_118_length_122201_cov_6.506832_62	nzgw90_Actinomycetota-->nzgw91_Actinomycetota	77.628	22.372	no	no		nzgw90_Actinomycetota	nzgw90	Actinomycetota	nzgw91_Actinomycetota	nzgw91	Actinomycetota
nzgw567_Pseudomonadota_03355	NODE_12195_length_6603_cov_7.804998_3	nzgw585_Pseudomonadota_02108	NODE_640_length_27053_cov_3.063456_10	nzgw567_Pseudomonadota-->nzgw585_Pseudomonadota	77.616	22.384	no	no		nzgw567_Pseudomonadota	nzgw567	Pseudomonadota	nzgw585_Pseudomonadota	nzgw585	Pseudomonadota
nzgw91_Actinomycetota_02721	NODE_295_length_68307_cov_5.907122_3	nzgw536_Pseudomonadota_04400	NODE_23_length_72236_cov_164.804964_56	nzgw91_Actinomycetota-->nzgw536_Pseudomonadota	77.581	22.419	no	no		nzgw91_Actinomycetota	nzgw91	Actinomycetota	nzgw536_Pseudomonadota	nzgw536	Pseudomonadota
nzgw567_Pseudomonadota_01731	NODE_1626_length_19493_cov_8.329703_6	nzgw530_Pseudomonadota_03307	NODE_19934_length_4285_cov_2.439481_2	nzgw567_Pseudomonadota-->nzgw530_Pseudomonadota	77.562	22.438	no	no		nzgw567_Pseudomonadota	nzgw567	Pseudomonadota	nzgw530_Pseudomonadota	nzgw530	Pseudomonadota
nzgw537_Pseudomonadota_01393	NODE_130_length_93199_cov_12.038785_63	nzgw567_Pseudomonadota_02713	NODE_4581_length_10773_cov_6.673770_8	nzgw537_Pseudomonadota-->nzgw567_Pseudomonadota(66.67%)	77.559	22.441	no	no		nzgw537_Pseudomonadota	nzgw537	Pseudomonadota	nzgw567_Pseudomonadota	nzgw567	Pseudomonadota
nzgw561_Pseudomonadota_01513	NODE_592_length_39422_cov_4.291138_4	nzgw530_Pseudomonadota_03555	NODE_23735_length_3858_cov_2.900990_6	nzgw561_Pseudomonadota-->nzgw530_Pseudomonadota	77.557	22.443	no	no		nzgw561_Pseudomonadota	nzgw561	Pseudomonadota	nzgw530_Pseudomonadota	nzgw530	Pseudomonadota
nzgw96_Actinomycetota_02911	NODE_3649_length_20105_cov_3.516413_7	nzgw100_Actinomycetota_02894	NODE_41_length_158211_cov_23.289658_59	nzgw100_Actinomycetota-->nzgw96_Actinomycetota	77.551	22.449	no	no		nzgw100_Actinomycetota	nzgw100	Actinomycetota	nzgw96_Actinomycetota	nzgw96	Actinomycetota
nzgw567_Pseudomonadota_02318	NODE_2757_length_14298_cov_7.625661_5	nzgw67_Acidobacteriota_00197	NODE_412_length_48897_cov_3.427239_7	nzgw567_Pseudomonadota-->nzgw67_Acidobacteriota	77.546	22.454	no	no		nzgw567_Pseudomonadota	nzgw567	Pseudomonadota	nzgw67_Acidobacteriota	nzgw67	Acidobacteriota
nzgw249_Myxococcota_05128	NODE_189651_length_2988_cov_2.583886_2	nzgw251_Myxococcota_00599	NODE_1388_length_35136_cov_3.372954_10	nzgw249_Myxococcota-->nzgw251_Myxococcota	77.535	22.465	no	no		nzgw249_Myxococcota	nzgw249	Myxococcota	nzgw251_Myxococcota	nzgw251	Myxococcota
nzgw153_Bacteroidota_01328	NODE_5625_length_14342_cov_2.808734_6	nzgw117_Bacteroidota_00398	NODE_9829_length_11465_cov_2.540550_1	nzgw153_Bacteroidota-->nzgw117_Bacteroidota	77.517	22.483	no	no		nzgw153_Bacteroidota	nzgw153	Bacteroidota	nzgw117_Bacteroidota	nzgw117	Bacteroidota
nzgw522_Pseudomonadota_02381	NODE_3511_length_15988_cov_6.486166_6	nzgw566_Pseudomonadota_03237	NODE_408_length_43011_cov_13.269503_9	nzgw566_Pseudomonadota-->nzgw522_Pseudomonadota	77.511	22.489	no	no		nzgw566_Pseudomonadota	nzgw566	Pseudomonadota	nzgw522_Pseudomonadota	nzgw522	Pseudomonadota
nzgw559_Pseudomonadota_00173	NODE_323_length_91560_cov_7.128993_11	nzgw567_Pseudomonadota_01794	NODE_1718_length_18830_cov_6.836229_16	nzgw567_Pseudomonadota-->nzgw559_Pseudomonadota	77.5	22.5	no	no		nzgw567_Pseudomonadota	nzgw567	Pseudomonadota	nzgw559_Pseudomonadota	nzgw559	Pseudomonadota
nzgw135_Bacteroidota_04021	NODE_3499_length_23380_cov_3.980610_2	nzgw136_Bacteroidota_01789	NODE_173180_length_2682_cov_1.293245_2	nzgw135_Bacteroidota-->nzgw136_Bacteroidota	77.488	22.512	no	no		nzgw135_Bacteroidota	nzgw135	Bacteroidota	nzgw136_Bacteroidota	nzgw136	Bacteroidota
nzgw94_Actinomycetota_00137	NODE_167_length_56150_cov_3.601439_10	nzgw85_Actinomycetota_03249	NODE_8815_length_9030_cov_30.961500_5	nzgw94_Actinomycetota-->nzgw85_Actinomycetota	77.458	22.542	no	no		nzgw94_Actinomycetota	nzgw94	Actinomycetota	nzgw85_Actinomycetota	nzgw85	Actinomycetota
nzgw562_Pseudomonadota_01906	NODE_14_length_269237_cov_14.371160_65	nzgw589_Pseudomonadota_03373	NODE_4640_length_10380_cov_2.941612_6	nzgw562_Pseudomonadota-->nzgw589_Pseudomonadota	77.451	22.549	no	no		nzgw562_Pseudomonadota	nzgw562	Pseudomonadota	nzgw589_Pseudomonadota	nzgw589	Pseudomonadota
nzgw536_Pseudomonadota_01016	NODE_2_length_722940_cov_154.798741_272	nzgw520_Pseudomonadota_01181	NODE_1685_length_15368_cov_3.313701_14	nzgw536_Pseudomonadota-->nzgw520_Pseudomonadota	77.441	22.559	no	no		nzgw536_Pseudomonadota	nzgw536	Pseudomonadota	nzgw520_Pseudomonadota	nzgw520	Pseudomonadota
nzgw549_Pseudomonadota_00131	NODE_66_length_164795_cov_4.969285_131	nzgw577_Pseudomonadota_02211	NODE_56_length_128323_cov_22.317990_70	nzgw549_Pseudomonadota-->nzgw577_Pseudomonadota	77.439	22.561	no	no		nzgw549_Pseudomonadota	nzgw549	Pseudomonadota	nzgw577_Pseudomonadota	nzgw577	Pseudomonadota
nzgw322_Omnitrophota_01397	NODE_11134_length_5724_cov_5.666964_5	nzgw207_Eisenbacteria_02206	NODE_13449_length_7004_cov_4.180299_3	nzgw322_Omnitrophota-->nzgw207_Eisenbacteria	77.422	22.578	no	no		nzgw322_Omnitrophota	nzgw322	Omnitrophota	nzgw207_Eisenbacteria	nzgw207	Eisenbacteria
nzgw494_Patescibacteria_00108	NODE_102_length_87241_cov_4.070673_17	nzgw432_Patescibacteria_00083	NODE_2_length_840673_cov_9.797161_82	nzgw494_Patescibacteria-->nzgw432_Patescibacteria	77.419	22.581	no	no		nzgw494_Patescibacteria	nzgw494	Patescibacteria	nzgw432_Patescibacteria	nzgw432	Patescibacteria
nzgw588_Pseudomonadota_04393	NODE_147564_length_2622_cov_2.864854_2	nzgw550_Pseudomonadota_01879	NODE_15_length_400073_cov_8.940675_111	nzgw588_Pseudomonadota-->nzgw550_Pseudomonadota	77.419	22.581	no	no		nzgw588_Pseudomonadota	nzgw588	Pseudomonadota	nzgw550_Pseudomonadota	nzgw550	Pseudomonadota
nzgw583_Pseudomonadota_01307	NODE_237_length_41787_cov_6.412351_23	nzgw560_Pseudomonadota_01381	NODE_663_length_45678_cov_4.719055_8	nzgw583_Pseudomonadota-->nzgw560_Pseudomonadota	77.413	22.587	no	no		nzgw583_Pseudomonadota	nzgw583	Pseudomonadota	nzgw560_Pseudomonadota	nzgw560	Pseudomonadota
nzgw566_Pseudomonadota_02309	NODE_94_length_113226_cov_12.086274_89	nzgw585_Pseudomonadota_02757	NODE_982_length_20670_cov_3.825052_6	nzgw566_Pseudomonadota-->nzgw585_Pseudomonadota	77.41	22.59	no	no		nzgw566_Pseudomonadota	nzgw566	Pseudomonadota	nzgw585_Pseudomonadota	nzgw585	Pseudomonadota
nzgw581_Pseudomonadota_01543	NODE_23_length_138440_cov_9.278248_93	nzgw542_Pseudomonadota_00321	NODE_7835_length_11743_cov_2.583376_4	nzgw581_Pseudomonadota-->nzgw542_Pseudomonadota	77.392	22.608	no	no		nzgw581_Pseudomonadota	nzgw581	Pseudomonadota	nzgw542_Pseudomonadota	nzgw542	Pseudomonadota
nzgw91_Actinomycetota_03291	NODE_1187_length_33353_cov_7.014414_18	nzgw105_Actinomycetota_01356	NODE_2338_length_12294_cov_2.745667_3	nzgw105_Actinomycetota-->nzgw91_Actinomycetota	77.388	22.612	no	no		nzgw105_Actinomycetota	nzgw105	Actinomycetota	nzgw91_Actinomycetota	nzgw91	Actinomycetota
nzgw612_Verrucomicrobiota_00965	NODE_1473_length_28723_cov_5.897804_22	nzgw228_Gemmatimonadota_00924	NODE_117_length_98982_cov_6.594542_53	nzgw612_Verrucomicrobiota-->nzgw228_Gemmatimonadota	77.352	22.648	no	no		nzgw612_Verrucomicrobiota	nzgw612	Verrucomicrobiota	nzgw228_Gemmatimonadota	nzgw228	Gemmatimonadota
nzgw105_Actinomycetota_00697	NODE_1287_length_18666_cov_2.701537_12	nzgw107_Actinomycetota_00512	NODE_797_length_29666_cov_7.866238_15	nzgw107_Actinomycetota-->nzgw105_Actinomycetota	77.336	22.664	no	no		nzgw107_Actinomycetota	nzgw107	Actinomycetota	nzgw105_Actinomycetota	nzgw105	Actinomycetota
nzgw529_Pseudomonadota_01271	NODE_6647_length_11060_cov_6.150836_1	nzgw522_Pseudomonadota_01345	NODE_1365_length_30302_cov_5.735165_19	nzgw529_Pseudomonadota-->nzgw522_Pseudomonadota	77.331	22.669	no	no		nzgw529_Pseudomonadota	nzgw529	Pseudomonadota	nzgw522_Pseudomonadota	nzgw522	Pseudomonadota
nzgw292_Omnitrophota_00159	NODE_2565_length_21971_cov_4.428146_13	nzgw240_Methylomirabilota_00971	NODE_10994_length_12660_cov_6.055108_3	nzgw292_Omnitrophota-->nzgw240_Methylomirabilota	77.295	22.705	no	no		nzgw292_Omnitrophota	nzgw292	Omnitrophota	nzgw240_Methylomirabilota	nzgw240	Methylomirabilota
nzgw549_Pseudomonadota_00254	NODE_67_length_163595_cov_5.066702_102	nzgw566_Pseudomonadota_01292	NODE_18_length_252425_cov_12.149883_176	nzgw549_Pseudomonadota-->nzgw566_Pseudomonadota	77.287	22.713	no	no		nzgw549_Pseudomonadota	nzgw549	Pseudomonadota	nzgw566_Pseudomonadota	nzgw566	Pseudomonadota
nzgw577_Pseudomonadota_02822	NODE_665_length_26352_cov_24.346155_4	nzgw542_Pseudomonadota_00040	NODE_2771_length_21022_cov_2.856562_23	nzgw542_Pseudomonadota-->nzgw577_Pseudomonadota	77.273	22.727	no	no		nzgw542_Pseudomonadota	nzgw542	Pseudomonadota	nzgw577_Pseudomonadota	nzgw577	Pseudomonadota
nzgw561_Pseudomonadota_01987	NODE_1282_length_25122_cov_4.691172_12	nzgw522_Pseudomonadota_02516	NODE_4052_length_14545_cov_6.927898_4	nzgw561_Pseudomonadota-->nzgw522_Pseudomonadota	77.26	22.74	no	no		nzgw561_Pseudomonadota	nzgw561	Pseudomonadota	nzgw522_Pseudomonadota	nzgw522	Pseudomonadota
nzgw118_Bacteroidota_00041	NODE_102_length_177300_cov_5.946506_41	nzgw127_Bacteroidota_00406	NODE_19003_length_9472_cov_2.024169_4	nzgw118_Bacteroidota-->nzgw127_Bacteroidota	77.255	22.745	no	no		nzgw118_Bacteroidota	nzgw118	Bacteroidota	nzgw127_Bacteroidota	nzgw127	Bacteroidota
nzgw94_Actinomycetota_00138	NODE_167_length_56150_cov_3.601439_11	nzgw524_Pseudomonadota_03657	NODE_84436_length_2371_cov_7.443111_2	nzgw524_Pseudomonadota-->nzgw94_Actinomycetota	77.244	22.756	no	no		nzgw524_Pseudomonadota	nzgw524	Pseudomonadota	nzgw94_Actinomycetota	nzgw94	Actinomycetota
nzgw591_Pseudomonadota_01804	NODE_7691_length_6426_cov_3.607454_5	nzgw530_Pseudomonadota_02130	NODE_9389_length_6769_cov_2.859206_5	nzgw591_Pseudomonadota-->nzgw530_Pseudomonadota	77.24	22.76	no	no		nzgw591_Pseudomonadota	nzgw591	Pseudomonadota	nzgw530_Pseudomonadota	nzgw530	Pseudomonadota
nzgw77_Acidobacteriota_03359	NODE_16498_length_7687_cov_11.804520_1	nzgw178_Desulfobacterota_B_01308	NODE_3175_length_11928_cov_5.487507_5	nzgw77_Acidobacteriota-->nzgw178_Desulfobacterota_B	77.236	22.764	no	no		nzgw77_Acidobacteriota	nzgw77	Acidobacteriota	nzgw178_Desulfobacterota_B	nzgw178	Desulfobacterota_B
nzgw70_Acidobacteriota_03397	NODE_9639_length_4123_cov_1.900800_4	nzgw276_Nitrospirota_00412	NODE_380_length_30199_cov_5.570118_13	nzgw70_Acidobacteriota-->nzgw276_Nitrospirota	77.231	22.769	no	no		nzgw70_Acidobacteriota	nzgw70	Acidobacteriota	nzgw276_Nitrospirota	nzgw276	Nitrospirota
nzgw90_Actinomycetota_02684	NODE_2575_length_24504_cov_4.585244_20	nzgw93_Actinomycetota_00153	NODE_972_length_26694_cov_3.126068_20	nzgw90_Actinomycetota-->nzgw93_Actinomycetota	77.231	22.769	no	no		nzgw90_Actinomycetota	nzgw90	Actinomycetota	nzgw93_Actinomycetota	nzgw93	Actinomycetota
nzgw528_Pseudomonadota_01064	NODE_2911_length_18273_cov_4.032448_13	nzgw530_Pseudomonadota_02205	NODE_9954_length_6527_cov_2.654230_6	nzgw530_Pseudomonadota-->nzgw528_Pseudomonadota	77.222	22.778	no	no		nzgw530_Pseudomonadota	nzgw530	Pseudomonadota	nzgw528_Pseudomonadota	nzgw528	Pseudomonadota
nzgw95_Actinomycetota_02439	NODE_114_length_74540_cov_6.875072_36	nzgw105_Actinomycetota_00520	NODE_1116_length_20388_cov_2.633592_2	nzgw95_Actinomycetota-->nzgw105_Actinomycetota	77.214	22.786	no	no		nzgw95_Actinomycetota	nzgw95	Actinomycetota	nzgw105_Actinomycetota	nzgw105	Actinomycetota
nzgw321_Omnitrophota_01464	NODE_4980_length_16347_cov_4.116110_21	nzgw286_Omnitrophota_00851	NODE_5845_length_9043_cov_4.048644_8	nzgw321_Omnitrophota-->nzgw286_Omnitrophota	77.211	22.789	no	no		nzgw321_Omnitrophota	nzgw321	Omnitrophota	nzgw286_Omnitrophota	nzgw286	Omnitrophota
nzgw587_Pseudomonadota_00587	NODE_10_length_497628_cov_5.617798_76	nzgw591_Pseudomonadota_01176	NODE_2246_length_11867_cov_3.488847_7	nzgw591_Pseudomonadota-->nzgw587_Pseudomonadota	77.187	22.813	no	no		nzgw591_Pseudomonadota	nzgw591	Pseudomonadota	nzgw587_Pseudomonadota	nzgw587	Pseudomonadota
nzgw119_Bacteroidota_02332	NODE_1925_length_18056_cov_3.829663_23	nzgw127_Bacteroidota_02329	NODE_140308_length_3024_cov_2.272477_5	nzgw119_Bacteroidota-->nzgw127_Bacteroidota	77.183	22.817	no	no		nzgw119_Bacteroidota	nzgw119	Bacteroidota	nzgw127_Bacteroidota	nzgw127	Bacteroidota
nzgw129_Bacteroidota_00609	NODE_14_length_140172_cov_3.991496_84	nzgw74_Acidobacteriota_06121	NODE_4507_length_3601_cov_7.099713_1	nzgw129_Bacteroidota-->nzgw74_Acidobacteriota(66.67%)	77.18	22.82	no	no		nzgw129_Bacteroidota	nzgw129	Bacteroidota	nzgw74_Acidobacteriota	nzgw74	Acidobacteriota
nzgw547_Pseudomonadota_02710	NODE_6832_length_13504_cov_4.793245_7	nzgw561_Pseudomonadota_01458	NODE_566_length_40433_cov_4.383757_17	nzgw547_Pseudomonadota-->nzgw561_Pseudomonadota	77.171	22.829	no	no		nzgw547_Pseudomonadota	nzgw547	Pseudomonadota	nzgw561_Pseudomonadota	nzgw561	Pseudomonadota
nzgw567_Pseudomonadota_03764	NODE_25882_length_4671_cov_8.666813_4	nzgw530_Pseudomonadota_00064	NODE_966_length_27145_cov_2.498705_25	nzgw567_Pseudomonadota-->nzgw530_Pseudomonadota	77.164	22.836	no	no		nzgw567_Pseudomonadota	nzgw567	Pseudomonadota	nzgw530_Pseudomonadota	nzgw530	Pseudomonadota
nzgw391_Patescibacteria_00462	NODE_21246_length_3425_cov_2.480327_2	nzgw366_Patescibacteria_00395	NODE_29_length_213800_cov_39.828865_15	nzgw366_Patescibacteria-->nzgw391_Patescibacteria	77.153	22.847	no	no		nzgw366_Patescibacteria	nzgw366	Patescibacteria	nzgw391_Patescibacteria	nzgw391	Patescibacteria
nzgw562_Pseudomonadota_01588	NODE_12_length_309227_cov_14.386981_53	nzgw583_Pseudomonadota_02389	NODE_1811_length_10941_cov_4.257486_4	nzgw562_Pseudomonadota-->nzgw583_Pseudomonadota	77.148	22.852	no	no		nzgw562_Pseudomonadota	nzgw562	Pseudomonadota	nzgw583_Pseudomonadota	nzgw583	Pseudomonadota
nzgw529_Pseudomonadota_01400	NODE_7756_length_10299_cov_4.364806_11	nzgw589_Pseudomonadota_03587	NODE_5168_length_9766_cov_3.073095_5	nzgw529_Pseudomonadota-->nzgw589_Pseudomonadota	77.143	22.857	no	no		nzgw529_Pseudomonadota	nzgw529	Pseudomonadota	nzgw589_Pseudomonadota	nzgw589	Pseudomonadota
nzgw384_Patescibacteria_00866	NODE_27981_length_7435_cov_3.388023_5	nzgw489_Patescibacteria_00096	NODE_602_length_41183_cov_7.123326_64	nzgw384_Patescibacteria-->nzgw489_Patescibacteria	77.087	22.913	no	no		nzgw384_Patescibacteria	nzgw384	Patescibacteria	nzgw489_Patescibacteria	nzgw489	Patescibacteria
nzgw489_Patescibacteria_00096	NODE_602_length_41183_cov_7.123326_64	nzgw384_Patescibacteria_00866	NODE_27981_length_7435_cov_3.388023_5	nzgw489_Patescibacteria-->nzgw384_Patescibacteria	77.087	22.913	no	no		nzgw489_Patescibacteria	nzgw489	Patescibacteria	nzgw384_Patescibacteria	nzgw384	Patescibacteria
nzgw253_Myxococcota_00652	NODE_1469_length_26268_cov_2.994072_3	nzgw228_Gemmatimonadota_02720	NODE_1119_length_24434_cov_4.900465_10	nzgw253_Myxococcota-->nzgw228_Gemmatimonadota	77.062	22.938	no	no		nzgw253_Myxococcota	nzgw253	Myxococcota	nzgw228_Gemmatimonadota	nzgw228	Gemmatimonadota
nzgw117_Bacteroidota_01348	NODE_50637_length_5751_cov_2.804618_7	nzgw129_Bacteroidota_02051	NODE_502_length_25892_cov_4.299872_12	nzgw129_Bacteroidota-->nzgw117_Bacteroidota	77.045	22.955	no	no		nzgw129_Bacteroidota	nzgw129	Bacteroidota	nzgw117_Bacteroidota	nzgw117	Bacteroidota
nzgw550_Pseudomonadota_00136	NODE_4_length_772523_cov_8.748621_135	nzgw585_Pseudomonadota_00962	NODE_318_length_41463_cov_3.042935_10	nzgw550_Pseudomonadota-->nzgw585_Pseudomonadota	77.044	22.956	no	no		nzgw550_Pseudomonadota	nzgw550	Pseudomonadota	nzgw585_Pseudomonadota	nzgw585	Pseudomonadota
nzgw82_Actinomycetota_01763	NODE_322_length_65877_cov_70.569013_46	nzgw243_Methylomirabilota_03531	NODE_705_length_15430_cov_18.111634_1	nzgw243_Methylomirabilota-->nzgw82_Actinomycetota	77.04	22.96	no	no		nzgw243_Methylomirabilota	nzgw243	Methylomirabilota	nzgw82_Actinomycetota	nzgw82	Actinomycetota
nzgw96_Actinomycetota_05538	NODE_18075_length_7512_cov_2.885131_7	nzgw105_Actinomycetota_01760	NODE_3183_length_10062_cov_2.475908_5	nzgw96_Actinomycetota-->nzgw105_Actinomycetota	77.037	22.963	no	no		nzgw96_Actinomycetota	nzgw96	Actinomycetota	nzgw105_Actinomycetota	nzgw105	Actinomycetota
nzgw529_Pseudomonadota_01246	NODE_6228_length_11404_cov_4.237437_10	nzgw522_Pseudomonadota_00730	NODE_914_length_39168_cov_5.944400_36	nzgw529_Pseudomonadota-->nzgw522_Pseudomonadota	77.036	22.964	no	no		nzgw529_Pseudomonadota	nzgw529	Pseudomonadota	nzgw522_Pseudomonadota	nzgw522	Pseudomonadota
nzgw567_Pseudomonadota_03706	NODE_23580_length_4873_cov_7.683291_5	nzgw591_Pseudomonadota_01598	NODE_4845_length_8106_cov_3.647714_8	nzgw567_Pseudomonadota-->nzgw591_Pseudomonadota	77.023	22.977	no	no		nzgw567_Pseudomonadota	nzgw567	Pseudomonadota	nzgw591_Pseudomonadota	nzgw591	Pseudomonadota
nzgw101_Actinomycetota_01123	NODE_1331_length_22596_cov_5.272881_15	nzgw91_Actinomycetota_02741	NODE_295_length_68307_cov_5.907122_24	nzgw91_Actinomycetota-->nzgw101_Actinomycetota	77.021	22.979	no	no		nzgw91_Actinomycetota	nzgw91	Actinomycetota	nzgw101_Actinomycetota	nzgw101	Actinomycetota
nzgw560_Pseudomonadota_00113	NODE_113_length_124654_cov_4.637630_113	nzgw591_Pseudomonadota_00733	NODE_962_length_18180_cov_3.464810_12	nzgw560_Pseudomonadota-->nzgw591_Pseudomonadota	77.017	22.983	no	no		nzgw560_Pseudomonadota	nzgw560	Pseudomonadota	nzgw591_Pseudomonadota	nzgw591	Pseudomonadota
nzgw96_Actinomycetota_02363	NODE_2754_length_24166_cov_4.171512_7	nzgw90_Actinomycetota_01845	NODE_1154_length_38975_cov_4.560277_36	nzgw90_Actinomycetota-->nzgw96_Actinomycetota	77.016	22.984	no	no		nzgw90_Actinomycetota	nzgw90	Actinomycetota	nzgw96_Actinomycetota	nzgw96	Actinomycetota
nzgw536_Pseudomonadota_00703	NODE_1_length_816239_cov_143.988861_695	nzgw577_Pseudomonadota_02578	NODE_297_length_44421_cov_23.920880_7	nzgw536_Pseudomonadota-->nzgw577_Pseudomonadota	77.003	22.997	no	no		nzgw536_Pseudomonadota	nzgw536	Pseudomonadota	nzgw577_Pseudomonadota	nzgw577	Pseudomonadota
nzgw125_Bacteroidota_02099	NODE_3952_length_11637_cov_3.263720_11	nzgw152_Bacteroidota_01237	NODE_78717_length_4684_cov_2.209073_3	nzgw152_Bacteroidota-->nzgw125_Bacteroidota	77	23	no	no		nzgw152_Bacteroidota	nzgw152	Bacteroidota	nzgw125_Bacteroidota	nzgw125	Bacteroidota
nzgw587_Pseudomonadota_01740	NODE_31_length_240403_cov_5.671911_112	nzgw585_Pseudomonadota_01474	NODE_496_length_32075_cov_3.290762_19	nzgw585_Pseudomonadota-->nzgw587_Pseudomonadota	76.994	23.006	no	no		nzgw585_Pseudomonadota	nzgw585	Pseudomonadota	nzgw587_Pseudomonadota	nzgw587	Pseudomonadota
nzgw562_Pseudomonadota_01332	NODE_6_length_409666_cov_14.549539_200	nzgw567_Pseudomonadota_01868	NODE_1826_length_18204_cov_4.403971_8	nzgw562_Pseudomonadota-->nzgw567_Pseudomonadota	76.992	23.008	no	no		nzgw562_Pseudomonadota	nzgw562	Pseudomonadota	nzgw567_Pseudomonadota	nzgw567	Pseudomonadota
[truncated: 926 more rows]

## Sheet: Table S5
Table S5. Prophage gene functional annotation (generated with DRAMv).
[truncated: 607 more rows]

## Sheet: Table S6
Table S6. Summary of GIs and prophage sequences based on IslandViewer4 and prophage prediction results, and comparison to HT genes (based on MetaCHIP).
[truncated: 1,061 more rows]

[truncated: 6 more sheets: Table S7, Table S8, Table S9, Table S10, Table S11, Table S12]
